# Supplementary material for: Plasma metabolomic characterization of SARS-CoV-2 Omicron infection
Source: Cell Death Dis. 2023 Apr 19;14(4):276. doi: 10.1038/s41419-023-05791-3 (PMC10113737; doi:10.1038/s41419-023-05791-3)
Supplement: Supplementary file 3 — Supplementary tables [file 41419_2023_5791_MOESM3_ESM.xlsx]

## Sheet: Table S1
Table S1. Metabolomic data of DEMs between infected COVID-19 and healthy (FC > 1.5, FDR<0.05).
Compound_ID	Name	FC(Infected/Healthy)	log2FC	Pvalue	FDR	ROC	VIP	Up.Down
Com_1836_neg	α,α-Trehalose	0.0442907	-4.49685	6.13e-06	3.678e-05	0.779904	1.16887	down
Com_2120_pos	1H-indol-3-yl(pyridin-2-yl)methanol	0.146442	-2.7716	1.86e-05	9.0675e-05	0.940989	1.13977	down
Com_421_pos	Stearoyl Ethanolamide	0.186592	-2.42204	9.07e-12	4.12685e-10	0.980861	1.79058	down
Com_5126_neg	Nicotinamide N-oxide	0.269989	-1.88903	1.21e-10	3.88624e-09	0.939394	1.35266	down
Com_751_pos	D-3-Phenyllactic acid	0.294593	-1.7632	0.000109125	0.000399881	0.937799	1.03533	down
Com_1826_pos	Apocynin	0.299331	-1.74019	8.8e-12	4.12685e-10	0.979266	1.72258	down
Com_697_pos	N-Desmethyltramadol	0.309339	-1.69274	6.06e-06	3.6764e-05	0.874003	1.20929	down
Com_1834_pos	N-(9-oxodecyl)acetamide	0.310499	-1.68734	5.37e-06	3.40933e-05	0.883573	1.22043	down
Com_1623_pos	Methanandamide	0.313774	-1.6722	5.81e-06	3.60484e-05	0.874003	1.20481	down
Com_890_pos	5-(6-hydroxy-6-methyloctyl)-2,5-dihydrofuran-2-one	0.318913	-1.64877	6.34e-06	3.76265e-05	0.878788	1.20797	down
Com_119_pos	Indole-3-acrylic acid	0.32591	-1.61745	7.79e-05	0.000295371	0.877193	1.35786	down
Com_1959_neg	(±)12(13)-DiHOME	0.341817	-1.54871	1.9e-08	3.05118e-07	0.934609	1.57034	down
Com_1109_pos	Norsufentanil	0.342997	-1.54373	2.63e-05	0.000121693	0.818182	1.06024	down
Com_4540_neg	Retinoic acid	0.362366	-1.46448	1.11e-06	8.86261e-06	0.864434	1.11577	down
Com_1123_neg	Glycohyocholic acid Sodium salt	0.377644	-1.4049	4.31e-06	2.90526e-05	0.870813	1.15554	down
Com_4_pos	TKK	0.385874	-1.3738	3.11e-05	0.000139185	0.888357	1.1612	down
Com_289_neg	Mestranol	0.413512	-1.274	1.12e-07	1.28143e-06	0.889952	1.11838	down
Com_1519_pos	Gamma-Glu-Leu	0.414288	-1.2713	5.51e-05	0.000224512	0.824561	1.20707	down
Com_1029_neg	LPC 20:1	0.420185	-1.2509	1.97e-07	1.92075e-06	0.942584	1.63843	down
Com_390_pos	Theophylline	0.430598	-1.21559	0.000195029	0.000649304	0.834131	1.00183	down
Com_1365_neg	10-Hydroxydecanoic acid	0.431148	-1.21375	1.11e-07	1.28143e-06	0.899522	1.41007	down
Com_891_neg	Prostaglandin F3α	0.439782	-1.18514	7.51e-09	1.28139e-07	0.934609	1.22911	down
Com_5623_neg	6-Methoxy-2-naphthoic acid	0.441756	-1.17868	1.42e-05	7.24598e-05	0.874003	1.16637	down
Com_350_pos	Choline	0.443705	-1.17233	6.78e-06	3.93817e-05	0.905901	1.45114	down
Com_2070_neg	LPC 19:0	0.453665	-1.1403	1.15e-07	1.28143e-06	0.969697	1.71326	down
Com_868_neg	1-[6-(benzyloxy)-3-(tert-butyl)-2-hydroxyphenyl]ethan-1-one	0.46438	-1.10662	6.76e-09	1.19063e-07	0.920255	1.28063	down
Com_927_neg	Thromboxane B3	0.464863	-1.10512	5.3e-05	0.000217579	0.888357	1.02875	down
Com_257_neg	L-Tyrosinemethylester	0.465955	-1.10174	1.78e-05	8.83527e-05	0.910686	1.16977	down
Com_3456_neg	LysoPC 18:0	0.475944	-1.07114	4.37e-06	2.90978e-05	0.945774	1.5877	down
Com_1884_neg	Lysopg 18:1	0.520429	-0.942226	1.83e-07	1.81669e-06	0.937799	1.71229	down
Com_319_neg	5-amino-1-phenyl-1H-pyrazole-4-carbonitrile	0.530805	-0.913746	2.03e-06	1.49781e-05	0.862839	1.4368	down
Com_5713_neg	2,4-dimethyl-2,3-dihydrochromeno[4,3-c]pyrazol-3-one	0.539434	-0.890482	3.9e-05	0.000167669	0.870813	1.12333	down
Com_21_neg	LPC 18:0	0.544146	-0.877935	2.43e-07	2.24878e-06	0.960128	1.70476	down
Com_47_neg	Lysopc 17:0	0.544748	-0.876339	3.47e-07	3.10593e-06	0.968102	1.54901	down
Com_553_neg	LPC 20:2	0.545063	-0.875506	6.5e-06	3.81613e-05	0.904306	1.49627	down
Com_4869_neg	LPA 18:0	0.55017	-0.862051	8.11e-09	1.34184e-07	0.985646	1.87573	down
Com_2089_neg	LPC 15:1	0.55291	-0.854884	0.000179681	0.000605592	0.848485	1.22611	down
Com_384_neg	LPC 20:5	0.554955	-0.849558	0.000310118	0.000962071	0.834131	1.17354	down
Com_2863_neg	LPC 19:1	0.562515	-0.830036	1.21e-05	6.292e-05	0.896332	1.4369	down
Com_4171_neg	Tretinoin	0.56396	-0.826334	8.65e-06	4.81473e-05	0.872408	1.19812	down
Com_1997_pos	3-(propan-2-yl)-octahydropyrrolo[1,2-a]pyrazine-1,4-dione	0.573959	-0.80098	0.000141625	0.000489413	0.787879	1.01888	down
Com_5469_neg	LPC 17:2	0.576862	-0.793703	0.000110978	0.000401285	0.858054	1.29888	down
Com_3_pos	PC (16:2e/2:0)	0.576892	-0.793627	0.000410283	0.00121747	0.848485	1.28007	down
Com_201_neg	LPC 18:3	0.578127	-0.790541	0.000405259	0.00121578	0.814992	1.15038	down
Com_14_neg	LPC 18:2	0.579288	-0.787648	7.38e-06	4.19737e-05	0.923445	1.53851	down
Com_2963_neg	LPA 18:2	0.581803	-0.781397	1.01e-06	8.23075e-06	0.936204	1.59331	down
Com_824_pos	ethyl 4-hydroxy-2-[(4-methoxyphenoxy)methyl]pyrimidine-5-carboxylate	0.583758	-0.776558	1.12e-07	1.28143e-06	0.899522	1.36185	down
Com_1522_pos	17(S)-HETE	0.599603	-0.737919	0.000906953	0.00243939	0.786284	1.05567	down
Com_1106_pos	PC (20:5e/2:0)	0.615672	-0.699767	0.00127836	0.00332374	0.770335	1.00167	down
Com_226_neg	LPC 20:3	0.624487	-0.679257	0.000251953	0.000804482	0.811802	1.17664	down
Com_800_neg	LPC 17:1	0.625113	-0.67781	0.000409061	0.00121747	0.792663	1.03849	down
Com_223_neg	LPC 17:0	0.625137	-0.677755	0.000156082	0.00053263	0.848485	1.25163	down
Com_2080_neg	Lysopc 16:1	0.627869	-0.671465	0.000301691	0.000941638	0.819777	1.22418	down
Com_566_neg	Stearate (18:0)	0.634577	-0.656134	8.64e-07	7.2576e-06	0.950558	1.66724	down
Com_30_neg	LPC 18:1	0.637059	-0.6505	7e-05	0.000273	0.894737	1.44508	down
Com_1074_pos	PC (18:2e/2:0)	0.641446	-0.6406	0.000190689	0.00063875	0.861244	1.26976	down
Com_3184_neg	LPC 16:2	0.645642	-0.631193	0.0017889	0.0045011	0.795853	1.12915	down
Com_1206_neg	LPC 22:4	0.647165	-0.627795	0.00115217	0.0030538	0.77512	1.0778	down
Com_1121_pos	Sedanolide	0.651442	-0.618292	1.39e-07	1.48812e-06	0.904306	1.40198	down
Com_410_neg	1-Palmitoyl-Sn-Glycero-3-Phosphocholine	0.661531	-0.596119	0.000404565	0.00121578	0.807018	1.17437	down
Com_217_pos	6-(2-furyl)-2-hydroxy-4-(methylthio)nicotinonitrile	0.66493	-0.588725	1.14e-05	6.04311e-05	0.859649	1.34371	down
Com_406_neg	Elaidic acid	0.652859	-0.615156	7.91868e-06	4.45806e-05	0.901116	1.45657	down
Com_462_neg	LPI 20:4	1.64515	0.718217	5.81e-06	3.60484e-05	0.886762	1.17942	up
Com_6354_neg	Kynurenic acid	1.69235	0.759026	0.0134871	0.026778	0.709729	1.1188	up
Com_681_pos	Phenylpyruvic acid	1.75476	0.811277	7.13e-05	0.000276098	0.851675	1.32936	up
Com_737_pos	Methionine sulfoxide	1.77726	0.829655	0.023533	0.0434088	0.708134	1.06868	up
Com_1047_pos	Glyceraldehyde 3-phosphate diethyl acetal	1.91457	0.937019	0.000239374	0.000773362	0.808612	1.35069	up
Com_663_pos	o-Cresol	1.94579	0.960359	0.00161737	0.00410736	0.748006	1.33974	up
Com_3960_neg	Ibuprofen metabolite B	2.02568	1.01841	2.4e-05	0.000113948	0.909091	1.36598	up
Com_5486_neg	N-Acetyl-L-methionine	2.03382	1.02419	0.00651101	0.0139313	0.738437	1.01965	up
Com_3005_neg	23-Norcholic acid	2.06324	1.04491	8.54e-05	0.000321575	0.810207	1.03177	up
Com_1842_pos	Levothyroxine	2.0922	1.06502	4.33e-10	1.1258e-08	0.940989	1.53536	up
Com_5_pos	DL-Tryptophan	2.09897	1.06968	0.000109876	0.000399949	0.830941	1.31475	up
Com_813_pos	2-methyl-2,3,4,5-tetrahydro-1,5-benzoxazepin-4-one	2.15773	1.10952	7.31e-05	0.000281075	0.829346	1.30655	up
Com_506_pos	4-Hydroxybenzaldehyde	2.19797	1.13617	0.000221685	0.00072479	0.818182	1.35577	up
Com_5239_neg	N-Isovalerylglycine	2.20118	1.13827	0.000358778	0.00109437	0.803828	1.32418	up
Com_899_pos	Glucose 1-phosphate	2.29032	1.19555	0.000693881	0.00192314	0.813397	1.19107	up
Com_578_neg	o-Toluic Acid	2.30481	1.20465	2.21e-05	0.000105847	0.854864	1.30663	up
Com_2081_pos	L-5-hydroxytryptophan	2.31062	1.20828	3.08e-05	0.000139185	0.842105	1.37993	up
Com_6590_neg	2-(Dimethylamino)Guanosine	2.31415	1.21048	0.00109169	0.00292188	0.778309	1.10638	up
Com_1613_neg	L-Thyroxine	2.31675	1.21211	6.46e-11	2.20447e-09	0.956938	1.56241	up
Com_1969_pos	DL-5-Methoxytryptophan	2.32313	1.21607	4.17e-05	0.000177344	0.845295	1.373	up
Com_581_neg	DL-4-Hydroxyphenyllactic acid	2.33393	1.22276	6.5e-05	0.000257174	0.827751	1.30108	up
Com_3351_neg	N-acetylornithine	2.34327	1.22852	0.00111423	0.00296765	0.835726	1.08321	up
Com_552_pos	L-Asparagine	2.34665	1.2306	0.00012015	0.000428771	0.819777	1.2826	up
Com_4919_neg	N-Acetylvaline	2.42794	1.27973	2.62e-05	0.000121693	0.905901	1.36367	up
Com_291_pos	Triethanolamine	2.49714	1.32028	8.79e-08	1.11613e-06	0.939394	1.32069	up
Com_1959_pos	1,3,5-Trimethylpyrazole	2.64493	1.40323	1.18e-07	1.28856e-06	0.926635	1.87582	up
Com_378_pos	Tropolone	2.68246	1.42356	4.2e-06	2.8665e-05	0.872408	1.39403	up
Com_5456_neg	3-(1-pyrrolidinyl)-5-(trifluoromethyl)pyridine-2-carbothioamide	2.77512	1.47255	4.27e-05	0.00017934	0.864434	1.11087	up
Com_863_pos	Prolylleucine	2.8062	1.48862	0.000122938	0.000435871	0.826156	1.14344	up
Com_69_pos	L-Valine	2.91755	1.54476	2.92e-05	0.000133976	0.845295	1.13842	up
Com_126_neg	L-Phenylalanine	3.05533	1.61133	3.71e-05	0.00016336	0.834131	1.3238	up
Com_43_pos	Proline	3.14144	1.65143	2.43e-05	0.000114378	0.845295	1.4018	up
Com_121_pos	Glycocholate	3.1796	1.66885	3.87e-05	0.000167669	0.822967	1.07677	up
Com_40_pos	Valine	3.19196	1.67444	2.98e-06	2.14089e-05	0.866029	1.43274	up
Com_149_pos	Methionine	3.28779	1.71712	1.57e-06	1.19058e-05	0.867624	1.44577	up
Com_114_pos	ethyl 4-amino-2-(methylsulfanyl)-1,3-thiazole-5-carboxylate	3.31712	1.72993	1.85e-06	1.3837e-05	0.878788	1.47524	up
Com_175_pos	Acetyl-L-carnitine	3.36077	1.74879	7.66e-05	0.000292473	0.829346	1.23	up
Com_1661_neg	N3-(4-chlorophenyl)-4-(trifluoromethyl)nicotinamide	3.5224	1.81656	0.00213586	0.00525307	0.725678	1.24568	up
Com_482_pos	5-hydroxyindoleacetate	3.62544	1.85816	3.01e-08	4.4713e-07	0.964912	1.75053	up
Com_6074_neg	5,6-dihydroxyindole	3.73113	1.89961	0.00275457	0.00653716	0.76236	1.08479	up
Com_3722_neg	Adenosine diphosphate (ADP)	3.76984	1.9145	0.00126029	0.00329243	0.69697	1.0635	up
Com_5615_neg	Phenylacetylglycine	3.82095	1.93393	1.51e-06	1.16121e-05	0.940989	1.45761	up
Com_569_pos	L-Kynurenine	3.88569	1.95817	2.6e-08	4.056e-07	0.966507	1.7585	up
Com_143_pos	Creatine	4.0109	2.00393	2.69e-07	2.4479e-06	0.896332	1.46248	up
Com_1685_pos	ω-Hydroxynorfentanyl	4.10247	2.03649	3.58e-06	2.506e-05	0.91547	1.37933	up
Com_354_pos	2-Phenylacetamide	4.13073	2.0464	9.63e-06	5.25798e-05	0.864434	1.47093	up
Com_4267_neg	3-Indoleacrylic acid	4.27065	2.09446	0.000135939	0.000475787	0.864434	1.20866	up
Com_6963_neg	N-Acetyl-L-carnosine	4.32119	2.11143	1.03e-05	5.51353e-05	0.875598	1.49789	up
Com_997_pos	DL-Citrulline	4.48432	2.16489	1.6e-07	1.6483e-06	0.91547	1.42598	up
Com_5034_neg	N2-Acetyl-L-ornithine	4.49319	2.16774	0.000124188	0.000437462	0.8437	1.27049	up
Com_152_neg	Hippuric acid	4.68973	2.22951	0.00129518	0.00335152	0.76555	1.08955	up
Com_1683_neg	Inositol	4.80109	2.26336	0.000140164	0.000487449	0.813397	1.25972	up
Com_5927_neg	N-Phenyl-5-(4-(trifluoromethyl)phenyl)oxazol-2-amine	4.8191	2.26876	0.00032801	0.00101183	0.803828	1.34491	up
Com_90_pos	L-carnitine	4.87452	2.28526	4.28e-08	5.8422e-07	0.907496	1.4734	up
Com_566_pos	Dihydrothymine	4.91593	2.29746	1.44e-05	7.28e-05	0.859649	1.26218	up
Com_949_pos	Acetylcholine	5.05538	2.33782	8.73e-06	4.81473e-05	0.866029	1.43741	up
Com_1324_neg	2'-Deoxyuridine-5-monophosphate	5.14987	2.36454	4.46e-06	2.93393e-05	0.858054	1.32242	up
Com_2522_neg	3-phosphoglycerate	5.20179	2.37901	1.33e-06	1.0374e-05	0.897927	1.34759	up
Com_452_pos	L-Threonine	5.25448	2.39355	5.94e-09	1.09018e-07	0.947368	1.67501	up
Com_23_neg	Uric acid	5.3122	2.40931	9.94e-10	2.163e-08	0.933014	1.49944	up
Com_594_pos	L-Histidine	5.71166	2.51391	1.39e-10	4.21633e-09	0.960128	1.56826	up
Com_986_pos	1-Methylhistidine	5.93738	2.56983	8.41e-07	7.17478e-06	0.899522	1.42257	up
Com_4777_neg	Paracetamol	6.12917	2.61569	0.00572931	0.0125128	0.6874	1.14998	up
Com_4440_neg	2-{2-[2,5-di(methoxycarbonyl)anilino]-2-oxoethoxy}acetic acid	6.14143	2.61857	0.00239042	0.00580076	0.76236	1.27652	up
Com_1226_pos	N1-(2-amino-2-oxoethyl)-2-(isopropylthio)acetamide	6.41612	2.6817	2.9e-14	3.1668e-12	1	2.20217	up
Com_1225_pos	7-methyl-3-nitroimidazo[1,2-a]pyridine	6.56116	2.71395	5.02e-10	1.24587e-08	0.948963	1.5495	up
Com_357_pos	DL-Glutamine	6.65214	2.73382	5.84e-10	1.36273e-08	0.960128	1.61699	up
Com_182_pos	L-Pyroglutamic acid	6.80071	2.76569	3.75e-12	2.912e-10	0.977671	1.75244	up
Com_150_pos	L-Glutamine	7.13491	2.8349	4.8e-12	2.912e-10	0.977671	1.74309	up
Com_3109_neg	gamma-Glutamylleucine	7.27147	2.86225	2.13e-07	2.04032e-06	0.92185	1.568	up
Com_186_pos	Pipecolate	7.34001	2.87578	0.000381723	0.00115789	0.800638	1.34942	up
Com_335_pos	O-Aceyl-L-Serine	7.48491	2.90398	7.02e-14	6.3882e-12	0.982456	1.72513	up
Com_615_pos	L-lysine	7.60732	2.92739	3.05e-11	1.1102e-09	0.979266	1.78669	up
Com_1774_neg	Neopterin	7.66032	2.93741	0.000103875	0.000383215	0.858054	1.59139	up
Com_4104_neg	Asp-Phe methyl ester	7.75419	2.95498	9.9e-07	8.19e-06	0.910686	1.59864	up
Com_3463_neg	Boldione	7.75487	2.9551	0.0044831	0.0100731	0.709729	1.25885	up
Com_1192_pos	methyl 2-(acetylamino)-4-amino-4-oxobutanoate	7.97842	2.9961	3.03e-08	4.4713e-07	0.972887	1.75269	up
Com_980_pos	allantoate	8.43876	3.07703	1.03e-09	2.163e-08	0.952153	1.58988	up
Com_5535_neg	Riboflavin-5-phosphate	8.85412	3.14635	9.4e-05	0.000351534	0.869219	1.46546	up
Com_2758_neg	Pantothenic acid	8.88854	3.15195	5.3e-06	3.40447e-05	0.875598	1.52978	up
Com_1211_pos	TNK	8.91572	3.15635	0.000622282	0.00176045	0.795853	1.27057	up
Com_1767_neg	Biopterin	10.9547	3.45348	3.82e-05	0.000166858	0.891547	1.55895	up
Com_2838_neg	N6-Succinyl Adenosine	11.4529	3.51764	0.0043976	0.00996302	0.594896	1.17365	up
Com_5403_neg	1,3-dimethyl-6-(trifluoromethyl)-1H-pyrazolo[3,4-b]pyridin-4-ol	11.953	3.5793	0.000345924	0.00106109	0.77512	1.77354	up
Com_5667_neg	[4-methyl-2-(3-pyridylimino)-1,3-thiazolan-4-yl]methanol	13.0905	3.71045	8.44e-30	2.30412e-27	1	2.12661	up
Com_788_pos	Pholedrine	13.5834	3.76378	9.7e-05	0.000360286	0.829346	1.59915	up
Com_440_pos	DL-Arginine	14.3899	3.84698	1.15e-11	4.83e-10	0.972887	1.66312	up
Com_2042_pos	Homoarginine	14.6282	3.87068	4.5e-12	2.912e-10	0.984051	1.71418	up
Com_1458_pos	N3,N4-Dimethyl-L-arginine	14.9995	3.90684	1.82e-09	3.549e-08	0.948963	1.62894	up
Com_1808_pos	N-Butyl-2,2,6,6-tetramethylpiperidin-4-amine	15.3127	3.93666	0.00169204	0.0042771	0.677831	1.1654	up
Com_1589_pos	L-Ergothioneine	15.3823	3.9432	6.26e-12	3.41796e-10	0.992026	1.79185	up
Com_847_pos	4-Hydroxyindole	15.4373	3.94835	3.53e-10	9.6369e-09	0.931419	2.06202	up
Com_1634_pos	ethyl 1-(3-nitro-2-thienyl)piperidine-4-carboxylate	15.8742	3.98861	0.000613427	0.00174443	0.789474	1.532	up
Com_621_pos	3-(5,7-dimethoxy-4-oxo-4H-chromen-2-yl)propanoic acid	16.9965	4.08716	4.05e-08	5.67e-07	0.934609	1.64862	up
Com_1421_pos	4-{2-[(2-chlorophenoxy)methyl]-1,3-thiazol-4-yl}benzonitrile	17.5805	4.1359	3.55e-08	5.10079e-07	0.969697	1.73078	up
Com_2186_pos	2-[2-oxo-2-(2-pyridylamino)ethoxy]acetic acid	19.9137	4.31569	0.000555012	0.00160494	0.751196	1.29862	up
Com_1232_pos	Propionylcarnitine	22.4335	4.48758	0.00131384	0.00338376	0.711324	1.19286	up
Com_1049_pos	4,6,8-trihydroxy-7-methoxy-3-methyl-3,4-dihydro-1H-2-benzopyran-1-one	27.4631	4.77942	4.19e-05	0.000177344	0.8437	1.69117	up
Com_1742_pos	1-(2-chlorophenyl)-6,7-dimethoxy-1,4-dihydroisoquinolin-3(2H)-one	28.6464	4.84028	4.54e-05	0.000187791	0.845295	1.64796	up
Com_1291_pos	N-Methyldioctylamine	32.5153	5.02305	5.99e-09	1.09018e-07	0.947368	1.92045	up
Com_1544_pos	N1-(2,3-dihydro-1,4-benzodioxin-2-ylmethyl)-2,2-dimethylpropanamide	34.5981	5.11262	5.99e-10	1.36273e-08	0.980861	1.87681	up
Com_862_pos	4-(2,3-dihydro-1,4-benzodioxin-6-yl)butanoic acid	41.2008	5.3646	1.64e-07	1.65822e-06	0.883573	1.80595	up
Com_1143_pos	4-amino-2-(2,4-dimethoxyanilino)-5-pyrimidinecarbonitrile	45.4007	5.50464	1.14e-07	1.28143e-06	0.988836	1.84097	up
Com_539_pos	2-({2-oxo-2-[(2-oxo-3-azepanyl)amino]ethyl}sulfanyl)acetic acid	47.8435	5.58025	0.000488834	0.00144272	0.76555	1.29162	up
Com_806_pos	N-(2-hydroxyphenyl)acetamide	20.9077	4.38597	1.49792e-11	5.85e-10	0.940989	2.0417	up

## Sheet: Table S2
Table S2. Metabolomic data of DEMs between recovered COVID-19 and healthy (FC > 1.5, FDR<0.05).
Compound_ID	Name	FC(Recovered/Healthy)	log2FC	Pvalue	FDR	ROC	VIP	Up.Down
Com_1836_neg	α,α-Trehalose	0.052263	-4.25807	2.47616e-05	9.74158e-05	0.73607	1.32776	down
Com_2120_pos	1H-indol-3-yl(pyridin-2-yl)methanol	0.180341	-2.4712	0.00075323	0.00197723	0.85044	1.03106	down
Com_307_pos	MAG (18:3)	0.216854	-2.2052	2.82693e-07	1.93148e-06	0.844575	1.32781	down
Com_276_pos	2,4-dihydroxyheptadec-16-en-1-yl acetate	0.218547	-2.19398	5.42973e-07	3.276e-06	0.837732	1.24514	down
Com_268_pos	octadec-9-ynoic acid	0.222228	-2.16989	1.6122e-07	1.18792e-06	0.85044	1.2866	down
Com_191_pos	Piperine	0.227034	-2.13902	0.00188981	0.00453791	0.737048	1.00892	down
Com_5126_neg	Nicotinamide N-oxide	0.243078	-2.04051	5.0799e-12	1.02729e-10	0.949169	1.88601	down
Com_572_pos	N1-[4-(trifluoromethyl)phenyl]-2-phenylbutanamide	0.274275	-1.8663	0.000977255	0.00249337	0.727273	1.04937	down
Com_1109_pos	Norsufentanil	0.293796	-1.76711	4.73916e-08	3.92127e-07	0.86999	1.64921	down
Com_1037_neg	Glycolithocholic acid	0.300762	-1.73331	5.47999e-05	0.000200811	0.772239	1.12358	down
Com_413_pos	2-Arachidonoyl glycerol	0.312062	-1.6801	3.97914e-07	2.55656e-06	0.86217	1.05758	down
Com_751_pos	D-3-Phenyllactic acid	0.325223	-1.6205	0.000726429	0.00192539	0.88563	1.17037	down
Com_4540_neg	Retinoic acid	0.332138	-1.59015	3.96646e-09	4.33524e-08	0.87781	1.68609	down
Com_1826_pos	Apocynin	0.355553	-1.49186	4.57426e-10	6.56637e-09	0.947214	1.79954	down
Com_421_pos	Stearoyl Ethanolamide	0.365795	-1.45089	2.38944e-08	2.21176e-07	0.8739	1.37533	down
Com_1947_neg	(+/-)9,10-dihydroxy-12Z-octadecenoic acid	0.396947	-1.33298	1.22214e-07	9.516e-07	0.851417	1.68709	down
Com_697_pos	N-Desmethyltramadol	0.453968	-1.13934	7.38888e-06	3.51339e-05	0.786901	1.24984	down
Com_1834_pos	N-(9-oxodecyl)acetamide	0.457841	-1.12708	7.60954e-06	3.55133e-05	0.790811	1.24065	down
Com_1365_neg	10-Hydroxydecanoic acid	0.45959	-1.12158	9.29352e-09	9.39322e-08	0.872923	1.64482	down
Com_868_neg	1-[6-(benzyloxy)-3-(tert-butyl)-2-hydroxyphenyl]ethan-1-one	0.462408	-1.11276	3.23449e-10	4.89883e-09	0.921799	1.72656	down
Com_891_neg	Prostaglandin F3α	0.475815	-1.07153	3.55546e-08	3.18649e-07	0.894428	1.64956	down
Com_1623_pos	Methanandamide	0.48157	-1.05418	2.32152e-05	9.17913e-05	0.772239	1.18393	down
Com_5623_neg	6-Methoxy-2-naphthoic acid	0.482274	-1.05208	3.64922e-05	0.000140345	0.84653	1.1948	down
Com_890_pos	5-(6-hydroxy-6-methyloctyl)-2,5-dihydrofuran-2-one	0.486497	-1.0395	1.65716e-05	6.81474e-05	0.781036	1.20706	down
Com_289_neg	Mestranol	0.487737	-1.03582	2.42413e-06	1.28283e-05	0.85044	1.46637	down
Com_927_neg	Thromboxane B3	0.496103	-1.01129	0.000173262	0.000550006	0.875855	1.15464	down
Com_257_neg	L-Tyrosinemethylester	0.512461	-0.964485	0.000135692	0.000440053	0.907136	1.12581	down
Com_319_neg	5-amino-1-phenyl-1H-pyrazole-4-carbonitrile	0.533296	-0.906991	1.28647e-07	9.92028e-07	0.886608	1.78884	down
Com_365_neg	(+/-)9(10)-EpOME	0.543504	-0.879637	0.00153616	0.00378451	0.72825	1.13929	down
Com_640_neg	(+/-)12(13)-DiHOME	0.55962	-0.83748	1.73183e-05	6.99689e-05	0.792766	1.30965	down
Com_1759_pos	5-OxoETE	0.563805	-0.826731	0.0004868	0.00137007	0.735093	1.08077	down
Com_5713_neg	2,4-dimethyl-2,3-dihydrochromeno[4,3-c]pyrazol-3-one	0.564565	-0.824789	3.43502e-05	0.000133209	0.872923	1.20173	down
Com_1338_neg	(±)9-HpODE	0.575112	-0.798085	2.18227e-06	1.19028e-05	0.828935	1.29984	down
Com_1269_pos	5-(2,5-dihydroxyhexyl)oxolan-2-one	0.578602	-0.789357	0.000174908	0.000550503	0.827957	1.18849	down
Com_4171_neg	Tretinoin	0.580203	-0.78537	1.37139e-07	1.03216e-06	0.878788	1.47662	down
Com_3833_neg	5-Phenylvaleric Acid	0.591163	-0.758372	1.34125e-05	5.76094e-05	0.899316	1.30136	down
Com_1529_pos	13,14-dihydro Prostaglandin E1	0.615277	-0.700692	0.000175435	0.000550503	0.756598	1.09038	down
Com_2724_neg	13(S)-HOTrE	0.617911	-0.694528	9.35358e-05	0.000317087	0.782014	1.30371	down
Com_1959_pos	1,3,5-Trimethylpyrazole	1.53279	0.616158	0.00208155	0.004963	0.729228	1.14981	up
Com_1047_pos	Glyceraldehyde 3-phosphate diethyl acetal	1.54146	0.624294	5.26893e-06	2.574e-05	0.817204	1.21459	up
Com_5239_neg	N-Isovalerylglycine	1.57699	0.657176	0.000983213	0.0024969	0.731183	1.02491	up
Com_681_pos	Phenylpyruvic acid	1.58243	0.662138	1.71789e-07	1.23568e-06	0.903226	1.37883	up
Com_462_neg	LPI 20:4	1.58809	0.667296	3.85585e-06	2.0072e-05	0.819159	1.30449	up
Com_5289_neg	Prostaglandin H2	1.61044	0.687459	5.00512e-06	2.48678e-05	0.805474	1.09025	up
Com_4770_neg	N-Acetyl-DL-tryptophan	1.65082	0.723181	4.60547e-07	2.92681e-06	0.848485	1.30823	up
Com_953_neg	Calcitriol	1.65669	0.728307	1.49793e-06	8.27273e-06	0.816227	1.35342	up
Com_450_neg	Indole-3-lactic acid	1.66332	0.734063	1.44857e-05	6.13721e-05	0.804497	1.36443	up
Com_4704_neg	FAHFA (22:5/18:2)	1.71072	0.774604	0.000106174	0.000351339	0.795699	1.02257	up
Com_506_pos	4-Hydroxybenzaldehyde	1.78349	0.834701	5.22386e-07	3.23877e-06	0.883675	1.27254	up
Com_1481_pos	ACar 18:0	1.78566	0.836458	4.51406e-08	3.7884e-07	0.865103	1.47771	up
Com_841_pos	Palmitoylcarnitine	1.79865	0.846918	4.68197e-09	4.914e-08	0.894428	1.63849	up
Com_224_pos	Docosahexaenoic acid	1.80627	0.853015	9.04006e-05	0.00031043	0.771261	1.02694	up
Com_903_pos	EPK	1.82339	0.866624	1.6241e-05	6.804e-05	0.791789	1.13821	up
Com_344_pos	Bilirubin	1.82524	0.868083	0.00272385	0.00619677	0.726295	1.11548	up
Com_648_pos	ACar 18:1	1.82655	0.869119	1.37711e-07	1.03216e-06	0.853372	1.37936	up
Com_195_pos	Indole-3-acetic acid	1.83621	0.876732	7.06115e-05	0.000253603	0.83089	1.15343	up
Com_2944_neg	Epitestosterone glucuronide	1.8809	0.911423	0.000475683	0.00134571	0.754643	1.06051	up
Com_180_pos	Indole	1.88211	0.912353	0.000259398	0.000778194	0.839687	1.03675	up
Com_1275_pos	ACar 16:1	1.88378	0.913633	1.63609e-05	6.81474e-05	0.828935	1.15583	up
Com_5486_neg	N-Acetyl-L-methionine	1.89027	0.918591	0.000285753	0.000843358	0.775171	1.08045	up
Com_748_pos	Dl-3,4-Dihydroxymandelic Acid	1.89953	0.925639	0.000783822	0.00203794	0.750733	1.01975	up
Com_529_pos	ACar 18:2	1.9139	0.936518	2.79887e-07	1.93148e-06	0.835777	1.31197	up
Com_746_pos	RKK	1.91495	0.937308	5.26222e-10	7.364e-09	0.910068	1.70031	up
Com_4817_neg	Anthranilic acid	1.91938	0.940638	0.00356807	0.00788731	0.652004	1.04379	up
Com_1158_pos	Terephthalic Acid	1.93221	0.950254	0.000695499	0.00187065	0.743891	1.03738	up
Com_452_neg	Androsterone glucuronide	1.94971	0.963257	0.000259168	0.000778194	0.779081	1.10004	up
Com_1732_pos	Muscone	1.95282	0.965562	8.40758e-05	0.000298173	0.774194	1.42955	up
Com_672_pos	Cortisol	1.97013	0.978292	9.60174e-07	5.51747e-06	0.832845	1.43509	up
Com_1969_pos	DL-5-Methoxytryptophan	1.97836	0.984306	2.09251e-09	2.37738e-08	0.903226	1.46177	up
Com_5_pos	DL-Tryptophan	1.9845	0.988772	3.9759e-11	7.49338e-10	0.928641	1.58319	up
Com_2081_pos	5-Hydroxytryptophan	2.01866	1.0134	3.10136e-10	4.836e-09	0.924731	1.5131	up
Com_4676_neg	6-Phosphogluconic Acid Trisodium Salt	2.02902	1.02078	0.00031072	0.000907236	0.776149	1.1897	up
Com_813_pos	2-methyl-2,3,4,5-tetrahydro-1,5-benzoxazepin-4-one	2.06614	1.04694	1.61051e-10	2.66382e-09	0.913978	1.58107	up
Com_578_neg	o-Toluic Acid	2.07279	1.05158	6.09914e-07	3.62022e-06	0.840665	1.42633	up
Com_1010_pos	5-(tert-butyl)-2-methyl-N-(5-methyl-3-isoxazolyl)-3-furamide	2.09373	1.06608	1.9584e-05	7.81139e-05	0.819159	1.18545	up
Com_581_neg	DL-4-Hydroxyphenyllactic acid	2.10829	1.07607	5.03393e-07	3.15676e-06	0.841642	1.43441	up
Com_1345_neg	23-Nordeoxycholic acid	2.13094	1.09149	0.000281925	0.000836582	0.758553	1.03618	up
Com_552_pos	L-Asparagine	2.15994	1.11099	8.34712e-06	3.86364e-05	0.826979	1.45562	up
Com_50_pos	1-Stearoylglycerol	2.177	1.12234	1.00203e-05	4.5124e-05	0.806452	1.51739	up
Com_5615_neg	Phenylacetylglycine	2.2092	1.14353	6.9842e-05	0.000252389	0.780059	1.08956	up
Com_43_pos	Proline	2.23298	1.15897	2.2294e-07	1.58127e-06	0.888563	1.41825	up
Com_2134_neg	Perillic acid	2.24438	1.16632	5.76057e-10	7.8624e-09	0.882698	1.5911	up
Com_126_neg	L-Phenylalanine	2.32298	1.21598	0.000460141	0.00130853	0.764418	1.11583	up
Com_114_pos	ethyl 4-amino-2-(methylsulfanyl)-1,3-thiazole-5-carboxylate	2.33441	1.22306	2.67536e-07	1.876e-06	0.863148	1.45792	up
Com_1292_pos	Hexanoylcarnitine	2.34944	1.23232	8.59882e-05	0.000298572	0.767351	1.37207	up
Com_844_neg	Estrone	2.36358	1.24097	4.43432e-05	0.00016567	0.783969	1.43466	up
Com_4903_neg	2-Methoxyestradiol (2-MeOE2)	2.36777	1.24353	6.08766e-10	8.1101e-09	0.887586	1.66433	up
Com_804_neg	7-Ketolithocholic acid	2.37778	1.24962	3.76061e-05	0.000143325	0.824047	1.20715	up
Com_218_pos	Arachidonoyl amide	2.41462	1.2718	0.0106489	0.0204014	0.684262	1.09692	up
Com_3641_neg	3-(1-cyano-1,2-dihydroisoquinolin-2-yl)-3-oxopropyl propionate	2.47262	1.30604	0.000105224	0.000350319	0.814272	1.13211	up
Com_378_pos	Tropolone	2.4788	1.30964	1.2918e-10	2.27206e-09	0.931574	1.66664	up
Com_2208_neg	19(R)-hydroxy Prostaglandin A2	2.48246	1.31177	2.23364e-10	3.58112e-09	0.894428	1.67814	up
Com_482_pos	5-Hydroxyindole-3-acetic acid	2.52878	1.33844	2.93216e-15	1.1427e-13	0.970674	1.66732	up
Com_1752_pos	6-Methylnicotinamide	2.53509	1.34204	1.52681e-08	1.46558e-07	0.889541	1.48396	up
Com_5456_neg	3-(1-pyrrolidinyl)-5-(trifluoromethyl)pyridine-2-carbothioamide	2.53793	1.34365	0.000418426	0.00120242	0.739003	1.15501	up
Com_149_pos	Methionine	2.61622	1.38748	1.97607e-09	2.30017e-08	0.910068	1.59558	up
Com_569_pos	L-Kynurenine	2.65901	1.41089	1.87152e-15	7.854e-14	0.971652	1.67544	up
Com_6590_neg	2-(Dimethylamino)Guanosine	2.67038	1.41704	4.68754e-05	0.0001742	0.820137	1.21966	up
Com_40_pos	Valine	2.71211	1.43942	3.89722e-09	4.33524e-08	0.900293	1.63072	up
Com_222_pos	Biliverdin	2.74687	1.45779	1.00695e-06	5.74438e-06	0.849462	1.39403	up
Com_1842_pos	Levothyroxine	2.75976	1.46454	2.45844e-18	2.2386e-16	0.970674	2.20495	up
Com_5034_neg	N2-Acetyl-L-ornithine	2.78539	1.47788	3.44256e-07	2.29054e-06	0.844575	1.26302	up
Com_143_pos	Creatine	2.79896	1.48489	7.66413e-08	6.15053e-07	0.874878	1.47223	up
Com_1613_neg	L-Thyroxine	2.98553	1.57799	1.01934e-21	1.8564e-19	0.978495	2.26675	up
Com_2876_neg	9-HpOTrE	3.02609	1.59745	1.26148e-05	5.50333e-05	0.817204	1.38022	up
Com_863_pos	Prolylleucine	3.04709	1.60743	4.82637e-08	3.93609e-07	0.876833	1.64902	up
Com_354_pos	2-Phenylacetamide	3.06638	1.61654	1.48859e-09	1.80787e-08	0.914956	1.5258	up
Com_1026_neg	Ureidoisobutyric Acid	3.09826	1.63146	9.16911e-05	0.000312926	0.766373	1.14456	up
Com_272_pos	N-{4-[(2R,3R)-3-(Hydroxymethyl)-5-oxo-2-morpholinyl]phenyl}acetamide	3.1972	1.67681	0.000104695	0.000350319	0.764418	1.13693	up
Com_4440_neg	2-{2-[2,5-di(methoxycarbonyl)anilino]-2-oxoethoxy}acetic acid	3.25	1.70044	4.24915e-08	3.62578e-07	0.865103	1.27642	up
Com_4121_neg	Kynurenic acid O-hexside	3.25819	1.70407	1.12352e-06	6.30433e-06	0.848485	1.44067	up
Com_199_neg	Chenodeoxycholic Acid	3.32948	1.7353	2.99282e-05	0.00011661	0.787879	1.26348	up
Com_198_neg	N-Phenylacetylglutamine	3.34262	1.74098	9.41532e-05	0.000317489	0.770283	1.1479	up
Com_452_pos	L-Threonine	3.3513	1.74472	3.5383e-13	8.78564e-12	0.957967	1.67429	up
Com_41_neg	Deoxycholic acid	3.41335	1.77119	1.70334e-05	6.92687e-05	0.801564	1.28135	up
Com_2204_neg	2-({[4-(6-methyl-1,3-benzothiazol-2-yl)phenyl]imino}methyl)phenol	3.49928	1.80706	7.55468e-06	3.55133e-05	0.818182	1.23928	up
Com_90_pos	DL-Carnitine	3.58294	1.84114	1.42785e-08	1.39425e-07	0.891496	1.60128	up
Com_949_pos	Acetylcholine	3.60266	1.84906	5.93728e-09	6.11932e-08	0.891496	1.58256	up
Com_6305_neg	ethyl 2-thioxo-4-(trifluoromethyl)-1,2-dihydropyrimidine-5-carboxylate	3.64826	1.86721	0.0006892	0.00186289	0.706745	1.07911	up
Com_1270_neg	Cholic acid	3.80786	1.92898	8.59179e-06	3.94129e-05	0.814272	1.34177	up
Com_566_pos	Dihydrothymine	4.58714	2.1976	8.19823e-10	1.066e-08	0.902248	1.63169	up
Com_3109_neg	gamma-Glutamylleucine	4.59038	2.19861	1.4834e-10	2.52525e-09	0.911046	1.6013	up
Com_2758_neg	Pantothenic acid	4.63238	2.21175	2.4909e-08	2.2659e-07	0.887586	1.40057	up
Com_1683_neg	Inositol	4.68509	2.22808	1.31737e-06	7.35429e-06	0.844575	1.3615	up
Com_4104_neg	Asp-Phe methyl ester	4.74239	2.24562	2.60796e-12	5.93775e-11	0.934506	1.62557	up
Com_997_pos	DL-Citrulline	4.76303	2.25188	6.93411e-17	3.78378e-15	0.962854	1.96673	up
Com_1192_pos	methyl 2-(acetylamino)-4-amino-4-oxobutanoate	4.76374	2.25209	1.01032e-13	2.7573e-12	0.960899	1.72011	up
Com_1324_neg	2'-Deoxyuridine-5-monophosphate	4.86954	2.28379	4.14332e-08	3.614e-07	0.867058	1.5563	up
Com_23_neg	Uric acid	4.87141	2.28434	2.8138e-12	6.13704e-11	0.949169	1.84373	up
Com_182_pos	L-Pyroglutamic acid	5.02841	2.3301	8.63561e-18	5.2416e-16	0.973607	1.90981	up
Com_594_pos	L-Histidine	5.03133	2.33094	4.57874e-15	1.56292e-13	0.97263	1.90774	up
Com_986_pos	1-Methylhistidine	5.09119	2.348	1.06768e-12	2.54009e-11	0.934506	1.77402	up
Com_150_pos	L-Glutamine	5.31246	2.40938	5.36254e-18	4.1808e-16	0.973607	1.9232	up
Com_357_pos	DL-Glutamine	5.38019	2.42766	1.00922e-15	5.01327e-14	0.960899	1.8882	up
Com_1225_pos	7-methyl-3-nitroimidazo[1,2-a]pyridine	5.5453	2.47126	5.68729e-14	1.72597e-12	0.967742	1.86241	up
Com_615_pos	L-lysine	5.73477	2.51973	2.72908e-19	3.72645e-17	0.974585	1.9648	up
Com_335_pos	O-Aceyl-L-Serine	6.04589	2.59595	8.16209e-18	5.2416e-16	0.966764	1.96277	up
Com_2522_neg	3-Phosphoglyceric acid	6.10519	2.61004	3.14808e-12	6.615e-11	0.945259	1.83756	up
Com_712_neg	Uridine	6.2357	2.64055	0.000258768	0.000778194	0.801564	1.15525	up
Com_980_pos	allantoate	6.74258	2.7533	1.2995e-15	5.915e-14	0.969697	1.89627	up
Com_621_pos	3-(5,7-dimethoxy-4-oxo-4H-chromen-2-yl)propanoic acid	7.57839	2.92189	1.35925e-09	1.68764e-08	0.899316	1.43827	up
Com_436_pos	2-Amino-1,3-octadecanediol	8.80452	3.13824	3.9806e-06	2.05008e-05	0.829912	2.03272	up
Com_1589_pos	L-Ergothioneine	9.61614	3.26546	1.18477e-11	2.301e-10	0.945259	1.64905	up
Com_1421_pos	4-{2-[(2-chlorophenoxy)methyl]-1,3-thiazol-4-yl}benzonitrile	9.68944	3.27641	1.84839e-14	5.94176e-13	0.964809	1.81019	up
Com_1458_pos	N3,N4-Dimethyl-L-arginine	9.92127	3.31053	3.56102e-15	1.29584e-13	0.958944	1.84921	up
Com_440_pos	DL-Arginine	10.2324	3.35507	7.77078e-14	2.23285e-12	0.949169	1.81468	up
Com_2042_pos	Homoarginine	11.8223	3.56344	3.66075e-19	3.99672e-17	0.970674	2.01832	up
Com_1544_pos	N1-(2,3-dihydro-1,4-benzodioxin-2-ylmethyl)-2,2-dimethylpropanamide	12.8338	3.68187	3.03477e-13	7.878e-12	0.938416	1.74415	up
Com_1294_pos	5,7-dihydroxy-3,8-dimethoxy-2-phenyl-4H-chromen-4-one	13.2915	3.73243	0.00256178	0.00587703	0.462366	1.37048	up
Com_862_pos	4-(2,3-dihydro-1,4-benzodioxin-6-yl)butanoic acid	15.7478	3.97708	1.90483e-09	2.25522e-08	0.841642	1.53024	up

## Sheet: Table S3
Table S3. Metabolomic data of DEMs between recovered and infected COVID-19 (FC > 1.5, FDR<0.05).
Compound_ID	Name	FC(Recovered/Infected)	log2FC	Pvalue	FDR	ROC	VIP	Up.Down
Com_276_pos	2,4-dihydroxyheptadec-16-en-1-yl acetate	0.0833651	-3.58441	0.000241098	0.00403833	0.826825	1.83544	down
Com_413_pos	2-Arachidonoyl glycerol	0.0919145	-3.44356	0.00248811	0.0189894	0.701188	1.86498	down
Com_268_pos	octadec-9-ynoic acid	0.0925428	-3.43374	0.00181132	0.0162128	0.757216	1.6699	down
Com_1291_pos	N-Methyldioctylamine	0.104374	-3.26016	2.65693e-08	2.4206e-06	0.903226	2.41477	down
Com_307_pos	MAG (18:3)	0.104921	-3.25262	0.00221107	0.0183872	0.767402	1.54788	down
Com_5403_neg	1,3-dimethyl-6-(trifluoromethyl)-1H-pyrazolo[3,4-b]pyridin-4-ol	0.106982	-3.22457	0.000244075	0.00403833	0.811545	2.47279	down
Com_847_pos	4-Hydroxyindole	0.122266	-3.03191	1.98562e-08	2.17308e-06	0.887946	2.35772	down
Com_1742_pos	1-(2-chlorophenyl)-6,7-dimethoxy-1,4-dihydroisoquinolin-3(2H)-one	0.15281	-2.71019	4.17156e-05	0.00103492	0.86927	2.20708	down
Com_1143_pos	4-amino-2-(2,4-dimethoxyanilino)-5-pyrimidinecarbonitrile	0.154188	-2.69724	7.40899e-07	4.4954e-05	0.894737	2.2199	down
Com_1335_pos	lipoamide	0.164609	-2.60288	0.00134101	0.0128455	0.843803	1.8205	down
Com_1634_pos	ethyl 1-(3-nitro-2-thienyl)piperidine-4-carboxylate	0.16749	-2.57785	0.00224679	0.0183872	0.772496	1.85469	down
Com_788_pos	Pholedrine	0.178027	-2.48983	0.000201181	0.00378775	0.826825	2.18713	down
Com_3463_neg	Boldione	0.182379	-2.45499	0.00986533	0.0445163	0.730051	1.5011	down
Com_5667_neg	[4-methyl-2-(3-pyridylimino)-1,3-thiazolan-4-yl]methanol	0.204251	-2.29158	7.64011e-14	2.08572e-11	0.921902	2.64932	down
Com_5535_neg	Riboflavin-5-phosphate	0.209254	-2.25667	0.00356755	0.0243485	0.747029	1.76461	down
Com_539_pos	2-({2-oxo-2-[(2-oxo-3-azepanyl)amino]ethyl}sulfanyl)acetic acid	0.247733	-2.01314	0.00335881	0.0235117	0.762309	1.63938	down
Com_5927_neg	N-Phenyl-5-(4-(trifluoromethyl)phenyl)oxazol-2-amine	0.271711	-1.87986	0.00187932	0.0162874	0.752122	1.54189	down
Com_1685_pos	ω-Hydroxynorfentanyl	0.282001	-1.82623	5.11633e-06	0.00023296	0.855688	1.98719	down
Com_1661_neg	N3-(4-chlorophenyl)-4-(trifluoromethyl)nicotinamide	0.28347	-1.81873	0.000650667	0.00826196	0.791171	2.09303	down
Com_2186_pos	2-[2-oxo-2-(2-pyridylamino)ethoxy]acetic acid	0.296667	-1.75308	0.00270837	0.0197169	0.760611	1.67891	down
Com_1767_neg	Biopterin	0.304458	-1.71569	0.0098397	0.0445163	0.735144	1.24654	down
Com_906_pos	Tauro-alpha-Muricholic acid sodium salt	0.308871	-1.69492	0.0061256	0.0344802	0.752122	1.33574	down
Com_1226_pos	N1-(2-amino-2-oxoethyl)-2-(isopropylthio)acetamide	0.328726	-1.60504	6.38106e-11	1.16116e-08	0.893039	2.36399	down
Com_1808_pos	N-Butyl-2,2,6,6-tetramethylpiperidin-4-amine	0.395203	-1.33934	0.00544407	0.0323094	0.709677	1.60265	down
Com_3674_neg	Allantoin	0.40279	-1.3119	2.28414e-05	0.0006552	0.843803	1.9241	down
Com_25_neg	Taurochenodeoxycholic acid	0.442987	-1.17466	0.0070633	0.038016	0.73854	1.16769	down
Com_5760_neg	2-Furoylglycine	0.486713	-1.03886	0.00445527	0.0276429	0.755518	1.20523	down
Com_2562_neg	4-(octyloxy)benzoic acid	0.537277	-0.896262	1.0136e-07	7.878e-06	0.93039	2.11445	down
Com_69_pos	L-Valine	0.55855	-0.840242	0.00710188	0.038016	0.731749	1.14976	down
Com_6369_neg	3-Methyladipic acid	0.560862	-0.834283	0.00240055	0.0187243	0.791171	1.65229	down
Com_500_pos	methyl isoquinoline-3-carboxylate	0.57187	-0.806241	0.00607866	0.0344802	0.702886	1.37273	down
Com_3960_neg	Ibuprofen metabolite B	0.578698	-0.789118	0.00228283	0.0183872	0.775891	1.37193	down
Com_1959_pos	1,3,5-Trimethylpyrazole	0.57952	-0.78707	0.000993633	0.0106377	0.765705	1.27617	down
Com_806_pos	N-(2-hydroxyphenyl)acetamide	0.0959603	-3.38142	3.32313e-10	4.5318e-08	0.925297	2.48542	down
Com_1106_pos	PC (20:5e/2:0)	1.50117	0.586089	0.00206549	0.0176212	0.747029	1.27242	up
Com_1884_neg	Lysopg 18:1	1.50885	0.593447	0.000191475	0.00373376	0.82343	1.58945	up
Com_2447_neg	4-Butylresorcinol	1.50955	0.59412	0.0111189	0.0485676	0.691002	1.11811	up
Com_1074_pos	PC (18:2e/2:0)	1.50979	0.594344	0.00112866	0.0115952	0.779287	1.63595	up
Com_746_pos	RKK	1.52011	0.604173	0.000597893	0.00809271	0.797963	1.43123	up
Com_3_pos	PC (16:2e/2:0)	1.52122	0.605231	0.00366665	0.0246639	0.782683	1.46176	up
Com_3184_neg	LPC 16:2	1.52239	0.606335	0.00289349	0.0207875	0.79966	1.5925	up
Com_201_neg	LPC 18:3	1.57264	0.653189	0.00427602	0.0271478	0.743633	1.35421	up
Com_2642_neg	13Z,16Z-Docosadienoic Acid	1.5734	0.653888	0.0106885	0.0470637	0.735144	1.42092	up
Com_953_neg	Calcitriol	1.58217	0.661908	0.000346272	0.00556072	0.808149	1.47374	up
Com_553_neg	LPC 20:2	1.58571	0.665133	0.000594579	0.00809271	0.79966	1.59498	up
Com_1014_pos	4-Ethoxybenzaldehyde	1.58894	0.668064	0.0025041	0.0189894	0.747029	1.21555	up
Com_1481_pos	ACar 18:0	1.5978	0.676083	0.000431041	0.00672424	0.79966	1.55765	up
Com_1018_pos	Oxytetracycline	1.59906	0.677222	0.00931821	0.0436575	0.736842	1.0214	up
Com_350_pos	Choline	1.61694	0.693269	0.000792956	0.00928332	0.833616	1.42856	up
Com_1029_neg	LPC 20:1	1.64315	0.716467	0.000622516	0.00809271	0.779287	1.40192	up
Com_50_pos	1-Stearoylglycerol	1.65274	0.72486	0.00499465	0.0303009	0.747029	1.48334	up
Com_2231_neg	Cyclohexaneacetic acid	1.65688	0.728471	0.00171945	0.015647	0.7691	1.45659	up
Com_5469_neg	LPC 17:2	1.65726	0.728801	0.000529501	0.00760809	0.808149	1.69606	up
Com_1450_pos	Mezlocillin	1.66603	0.736411	0.00943513	0.0436575	0.728353	1.02852	up
Com_648_pos	ACar 18:1	1.68636	0.753913	0.000798827	0.00928332	0.774194	1.57335	up
Com_4903_neg	2-Methoxyestradiol (2-MeOE2)	1.69268	0.75931	0.000849205	0.00946257	0.792869	1.39728	up
Com_2208_neg	19(R)-hydroxy Prostaglandin A2	1.71268	0.776256	0.00106122	0.0111429	0.782683	1.39681	up
Com_6003_neg	Prostaglandin A1 ethyl ester	1.73466	0.794654	0.00123228	0.0122332	0.7691	1.61216	up
Com_2179_neg	cis-2-Decenoic acid	1.74923	0.806723	0.00649504	0.0358211	0.752122	1.32165	up
Com_4803_neg	2-(1H-indol-3-yl)-3-[4-(trifluoromethyl)phenyl]acrylonitrile	1.76886	0.822818	0.00438549	0.0275227	0.718166	1.47707	up
Com_672_pos	Cortisol	1.78875	0.83895	0.000735492	0.00912679	0.808149	1.30425	up
Com_3456_neg	LysoPC 18:0	1.79354	0.842813	0.000224019	0.00394562	0.83871	1.75949	up
Com_5894_neg	(±)11-HETE	1.84871	0.886522	5.29894e-05	0.00125817	0.845501	1.84281	up
Com_4529_neg	LPC 22:1	1.87693	0.908374	3.26515e-05	0.0008658	0.848896	1.36362	up
Com_2070_neg	LPC 19:0	1.8861	0.915408	8.87094e-06	0.000322868	0.876061	1.95364	up
Com_1519_pos	Gamma-Glu-Leu	1.94735	0.961512	0.000129857	0.002626	0.82343	1.56151	up
Com_288_pos	ACar 10:1	2.01448	1.01041	0.00395288	0.0260033	0.743633	1.27501	up
Com_529_pos	ACar 18:2	2.29406	1.1979	2.43096e-06	0.000132678	0.88455	2.16181	up
Com_2027_pos	3-(4-hydroxy-3-methoxyphenyl)propanoic acid	2.30629	1.20557	0.00870042	0.0435819	0.657046	1.03075	up
Com_1959_neg	(±)12(13)-DiHOME	2.35578	1.23621	6.05862e-06	0.00025452	0.85399	1.78534	up
Com_1010_pos	5-(tert-butyl)-2-methyl-N-(5-methyl-3-isoxazolyl)-3-furamide	2.74653	1.45761	4.14477e-06	0.000205495	0.867572	1.89931	up
Com_222_pos	Biliverdin	2.86746	1.51978	1.6747e-05	0.000536365	0.840407	1.7162	up
Com_119_pos	Indole-3-acrylic acid	3.4407	1.7827	0.00344964	0.0238418	0.803056	1.47625	up
Com_218_pos	Arachidonoyl amide	3.6415	1.86453	6.06665e-05	0.00138093	0.820034	1.67516	up
Com_436_pos	2-Amino-1,3-octadecanediol	5.13679	2.36087	0.000501669	0.0074552	0.741935	1.53039	up
Com_1294_pos	5,7-dihydroxy-3,8-dimethoxy-2-phenyl-4H-chromen-4-one	8.92192	3.15735	0.000992094	0.0106377	0.78438	1.43866	up
Com_2088_neg	2,4,5-tris(4-chlorophenyl)-1H-imidazole	9.92992	3.31178	0.00804904	0.0414601	0.663837	1.13623	up
Com_261_neg	3-Indoxyl sulphate	32.3414	5.01531	0.00126588	0.0123423	0.760611	1.38487	up

## Sheet: Table S4
Table S4. The enrichment analysis of KEGG for DEMs in infected COVID-19 and healthy.
MapID	MapTitle	Pvalue	FDR	x	y	n	N	EnrichDirect	MetaIDs	kegg_cpd_id
map02010	ABC transporters	0.00212813	0.131944	7	7	40	92	Over	Inositol; L-Phenylalanine; L-Valine; L-Glutamine; Choline; L-Threonine; L-Histidine	cpd:C00137,cpd:C00079,cpd:C00183,cpd:C00064,cpd:C00114,cpd:C00188,cpd:C00135
map01230	Biosynthesis of amino acids	0.00873217	0.239646	9	11	40	92	Over	L-Phenylalanine; N2-Acetyl-L-ornithine; L-Valine; L-Glutamine; L-Asparagine; L-Threonine; Phenylpyruvic acid; Methionine; L-Histidine	cpd:C00079,cpd:C00437,cpd:C00183,cpd:C00064,cpd:C00152,cpd:C00188,cpd:C00166,cpd:C00073;cpd:C01733,cpd:C00135
map05230	Central carbon metabolism in cancer	0.0133804	0.239646	5	5	40	92	Over	L-Valine; L-Glutamine; L-Asparagine; Methionine; L-Histidine	cpd:C00183,cpd:C00064,cpd:C00152,cpd:C00073;cpd:C01733,cpd:C00135
map00970	Aminoacyl-tRNA biosynthesis	0.0193263	0.239646	7	8	40	92	Over	L-Phenylalanine; L-Valine; L-Glutamine; L-Asparagine; L-Threonine; Methionine; L-Histidine	cpd:C00079,cpd:C00183,cpd:C00064,cpd:C00152,cpd:C00188,cpd:C00073;cpd:C01733,cpd:C00135
map04974	Protein digestion and absorption	0.0193263	0.239646	7	8	40	92	Over	L-Phenylalanine; L-Valine; L-Glutamine; L-Asparagine; L-Threonine; Methionine; L-Histidine	cpd:C00079,cpd:C00183,cpd:C00064,cpd:C00152,cpd:C00188,cpd:C00073;cpd:C01733,cpd:C00135
map04978	Mineral absorption	0.0401828	0.415223	6	7	40	92	Over	L-Phenylalanine; L-Valine; L-Glutamine; L-Asparagine; L-Threonine; Methionine	cpd:C00079,cpd:C00183,cpd:C00064,cpd:C00152,cpd:C00188,cpd:C00073;cpd:C01733
map00260	Glycine, serine and threonine metabolism	0.0786749	0.528559	3	3	40	92	Over	Creatine; Choline; L-Threonine	cpd:C00300,cpd:C00114,cpd:C00188
map00360	Phenylalanine metabolism	0.0819183	0.528559	5	6	40	92	Over	L-Phenylalanine; Hippuric acid; Phenylacetylglycine; 2-Phenylacetamide; Phenylpyruvic acid	cpd:C00079,cpd:C01586,cpd:C05598,cpd:C02505,cpd:C00166
map01210	2-Oxocarboxylic acid metabolism	0.0819183	0.528559	5	6	40	92	Over	L-Phenylalanine; N2-Acetyl-L-ornithine; L-Valine; Phenylpyruvic acid; Methionine	cpd:C00079,cpd:C00437,cpd:C00183,cpd:C00166,cpd:C00073;cpd:C01733
map00250	Alanine, aspartate and glutamate metabolism	0.186335	0.528559	2	2	40	92	Over	L-Glutamine; L-Asparagine	cpd:C00064,cpd:C00152
map00290	Valine, leucine and isoleucine biosynthesis	0.186335	0.528559	2	2	40	92	Over	L-Valine; L-Threonine	cpd:C00183,cpd:C00188
map00340	Histidine metabolism	0.186335	0.528559	2	2	40	92	Over	1-Methylhistidine; L-Histidine	cpd:C01152,cpd:C00135
map00410	beta-Alanine metabolism	0.186335	0.528559	2	2	40	92	Over	Pantothenic acid; L-Histidine	cpd:C00864,cpd:C00135
map04725	Cholinergic synapse	0.186335	0.528559	2	2	40	92	Over	Acetylcholine; Choline	cpd:C01996,cpd:C00114
map00564	Glycerophospholipid metabolism	0.313467	0.528559	3	4	40	92	Over	Triethanolamine; Acetylcholine; Choline	cpd:C06771,cpd:C01996,cpd:C00114
map00052	Galactose metabolism	0.434783	0.528559	1	1	40	92	Over	Inositol	cpd:C00137
map00053	Ascorbate and aldarate metabolism	0.434783	0.528559	1	1	40	92	Over	Inositol	cpd:C00137
map00190	Oxidative phosphorylation	0.434783	0.528559	1	1	40	92	Over	Riboflavin-5-phosphate	cpd:C00061
map00270	Cysteine and methionine metabolism	0.434783	0.528559	1	1	40	92	Over	Methionine	cpd:C00073;cpd:C01733
map00280	Valine, leucine and isoleucine degradation	0.434783	0.528559	1	1	40	92	Over	L-Valine	cpd:C00183
map00310	Lysine degradation	0.434783	0.528559	1	1	40	92	Over	Pipecolic acid	cpd:C00408
map00471	D-Glutamine and D-glutamate metabolism	0.434783	0.528559	1	1	40	92	Over	L-Glutamine	cpd:C00064
map00480	Glutathione metabolism	0.434783	0.528559	1	1	40	92	Over	L-Pyroglutamic acid	cpd:C01879
map00562	Inositol phosphate metabolism	0.434783	0.528559	1	1	40	92	Over	Inositol	cpd:C00137
map00592	alpha-Linolenic acid metabolism	0.434783	0.528559	1	1	40	92	Over	13(S)-HOTrE	cpd:C16316
map00630	Glyoxylate and dicarboxylate metabolism	0.434783	0.528559	1	1	40	92	Over	L-Glutamine	cpd:C00064
map00740	Riboflavin metabolism	0.434783	0.528559	1	1	40	92	Over	Riboflavin-5-phosphate	cpd:C00061
map00790	Folate biosynthesis	0.434783	0.528559	1	1	40	92	Over	Neopterin	cpd:C05926
map00830	Retinol metabolism	0.434783	0.528559	1	1	40	92	Over	Retinoic acid	cpd:C00777
map00910	Nitrogen metabolism	0.434783	0.528559	1	1	40	92	Over	L-Glutamine	cpd:C00064
map01523	Antifolate resistance	0.434783	0.528559	1	1	40	92	Over	Methionine	cpd:C00073;cpd:C01733
map04070	Phosphatidylinositol signaling system	0.434783	0.528559	1	1	40	92	Over	Inositol	cpd:C00137
map04659	Th17 cell differentiation	0.434783	0.528559	1	1	40	92	Over	Retinoic acid	cpd:C00777
map04672	Intestinal immune network for IgA production	0.434783	0.528559	1	1	40	92	Over	Retinoic acid	cpd:C00777
map04721	Synaptic vesicle cycle	0.434783	0.528559	1	1	40	92	Over	Acetylcholine	cpd:C01996
map04724	Glutamatergic synapse	0.434783	0.528559	1	1	40	92	Over	L-Glutamine	cpd:C00064
map04727	GABAergic synapse	0.434783	0.528559	1	1	40	92	Over	L-Glutamine	cpd:C00064
map04810	Regulation of actin cytoskeleton	0.434783	0.528559	1	1	40	92	Over	Acetylcholine	cpd:C01996
map04911	Insulin secretion	0.434783	0.528559	1	1	40	92	Over	Acetylcholine	cpd:C01996
map04918	Thyroid hormone synthesis	0.434783	0.528559	1	1	40	92	Over	L-Thyroxine	cpd:C01829
map04919	Thyroid hormone signaling pathway	0.434783	0.528559	1	1	40	92	Over	L-Thyroxine	cpd:C01829
map04931	Insulin resistance	0.434783	0.528559	1	1	40	92	Over	O-Acetyl-L-carnitine	cpd:C02571
map04964	Proximal tubule bicarbonate reclamation	0.434783	0.528559	1	1	40	92	Over	L-Glutamine	cpd:C00064
map04970	Salivary secretion	0.434783	0.528559	1	1	40	92	Over	Acetylcholine	cpd:C01996
map04971	Gastric acid secretion	0.434783	0.528559	1	1	40	92	Over	Acetylcholine	cpd:C01996
map04972	Pancreatic secretion	0.434783	0.528559	1	1	40	92	Over	Acetylcholine	cpd:C01996
map05033	Nicotine addiction	0.434783	0.528559	1	1	40	92	Over	Acetylcholine	cpd:C01996
map05222	Small cell lung cancer	0.434783	0.528559	1	1	40	92	Over	Retinoic acid	cpd:C00777
map05223	Non-small cell lung cancer	0.434783	0.528559	1	1	40	92	Over	Retinoic acid	cpd:C00777
map05226	Gastric cancer	0.434783	0.528559	1	1	40	92	Over	Retinoic acid	cpd:C00777
map05320	Autoimmune thyroid disease	0.434783	0.528559	1	1	40	92	Over	L-Thyroxine	cpd:C01829
map00220	Arginine biosynthesis	0.57764	0.663216	2	3	40	92	Over	N2-Acetyl-L-ornithine; L-Glutamine	cpd:C00437,cpd:C00064
map00770	Pantothenate and CoA biosynthesis	0.57764	0.663216	2	3	40	92	Over	Pantothenic acid; L-Valine	cpd:C00864,cpd:C00183
map04977	Vitamin digestion and absorption	0.57764	0.663216	2	3	40	92	Over	Riboflavin-5-phosphate; Pantothenic acid	cpd:C00061,cpd:C00864
map01100	Metabolic pathways	0.807367	0.910123	28	62	40	92	Over	o-Toluic Acid; Cytidine; L-Thyroxine; Inositol; Uric acid; L-Phenylalanine; Retinoic acid; N2-Acetyl-L-ornithine; Riboflavin-5-phosphate; Pantothenic acid; Kynurenic acid; Porphobilinogen; L-Valine; Creatine; L-Glutamine; L-Asparagine; Pipecolic acid; o-Cresol; allantoate; Choline; L-Threonine; 4-Hydroxybenzaldehyde; Glycocholic acid; Phenylpyruvic acid; Methionine; Theophylline; L-Kynurenine; L-…	cpd:C07215,cpd:C00475,cpd:C01829,cpd:C00137,cpd:C00366,cpd:C00079,cpd:C00777,cpd:C00437,cpd:C00061,cpd:C00864,cpd:C01717,cpd:C00931,cpd:C00183,cpd:C00300,cpd:C00064,cpd:C00152,cpd:C00408,cpd:C01542,cpd:C00499,cpd:C00114,cpd:C00188,cpd:C00633,cpd:C01921,cpd:C00166,cpd:C00073;cpd:C01733,cpd:C07130,cpd:C00328,cpd:C00135
map00230	Purine metabolism	1	1	3	6	40	92	Over	Uric acid; L-Glutamine; allantoate	cpd:C00366,cpd:C00064,cpd:C00499
map00240	Pyrimidine metabolism	1	1	2	4	40	92	Over	Cytidine; L-Glutamine	cpd:C00475,cpd:C00064
map00330	Arginine and proline metabolism	1	1	1	2	40	92	Over	Creatine	cpd:C00300
map04024	cAMP signaling pathway	1	1	1	2	40	92	Over	Acetylcholine	cpd:C01996
map04742	Taste transduction	1	1	1	2	40	92	Over	Acetylcholine	cpd:C01996
map05143	African trypanosomiasis	1	1	1	2	40	92	Over	L-Kynurenine	cpd:C00328
map05231	Choline metabolism in cancer	1	1	1	2	40	92	Over	Choline	cpd:C00114

## Sheet: Table S5
Table S5. The enrichment analysis of KEGG for DEMs in recovered COVID-19 and healthy.
MapID	MapTitle	Pvalue	FDR	x	y	n	N	EnrichDirect	MetaIDs	kegg_cpd_id
map04974	Protein digestion and absorption	0.0286079	0.733696	7	8	45	92	Over	L-Phenylalanine; Indole; L-Glutamine; L-Asparagine; L-Threonine; Methionine; L-Histidine	cpd:C00079,cpd:C00463,cpd:C00064,cpd:C00152,cpd:C00188,cpd:C00073;cpd:C01733,cpd:C00135
map01230	Biosynthesis of amino acids	0.0449298	0.733696	9	11	45	92	Over	L-Phenylalanine; Anthranilic acid; N2-Acetyl-L-ornithine; L-Glutamine; L-Asparagine; L-Threonine; Phenylpyruvic acid; Methionine; L-Histidine	cpd:C00079,cpd:C00108,cpd:C00437,cpd:C00064,cpd:C00152,cpd:C00188,cpd:C00166,cpd:C00073;cpd:C01733,cpd:C00135
map04978	Mineral absorption	0.0560568	0.733696	6	7	45	92	Over	Calcitriol; L-Phenylalanine; L-Glutamine; L-Asparagine; L-Threonine; Methionine	cpd:C01673,cpd:C00079,cpd:C00064,cpd:C00152,cpd:C00188,cpd:C00073;cpd:C01733
map00970	Aminoacyl-tRNA biosynthesis	0.153606	0.733696	6	8	45	92	Over	L-Phenylalanine; L-Glutamine; L-Asparagine; L-Threonine; Methionine; L-Histidine	cpd:C00079,cpd:C00064,cpd:C00152,cpd:C00188,cpd:C00073;cpd:C01733,cpd:C00135
map00380	Tryptophan metabolism	0.198435	0.733696	4	5	45	92	Over	Anthranilic acid; Indole; Indole-3-acetic acid; L-Kynurenine	cpd:C00108,cpd:C00463,cpd:C00954,cpd:C00328
map00400	Phenylalanine, tyrosine and tryptophan biosynthesis	0.198435	0.733696	4	5	45	92	Over	L-Phenylalanine; Anthranilic acid; Indole; Phenylpyruvic acid	cpd:C00079,cpd:C00108,cpd:C00463,cpd:C00166
map05230	Central carbon metabolism in cancer	0.198435	0.733696	4	5	45	92	Over	L-Glutamine; L-Asparagine; Methionine; L-Histidine	cpd:C00064,cpd:C00152,cpd:C00073;cpd:C01733,cpd:C00135
map00250	Alanine, aspartate and glutamate metabolism	0.236503	0.733696	2	2	45	92	Over	L-Glutamine; L-Asparagine	cpd:C00064,cpd:C00152
map00340	Histidine metabolism	0.236503	0.733696	2	2	45	92	Over	1-Methylhistidine; L-Histidine	cpd:C01152,cpd:C00135
map00410	beta-Alanine metabolism	0.236503	0.733696	2	2	45	92	Over	Pantothenic acid; L-Histidine	cpd:C00864,cpd:C00135
map02010	ABC transporters	0.26197	0.733696	5	7	45	92	Over	Inositol; L-Phenylalanine; L-Glutamine; L-Threonine; L-Histidine	cpd:C00137,cpd:C00079,cpd:C00064,cpd:C00188,cpd:C00135
map00360	Phenylalanine metabolism	0.429687	0.733696	4	6	45	92	Over	L-Phenylalanine; Phenylacetylglycine; 2-Phenylacetamide; Phenylpyruvic acid	cpd:C00079,cpd:C05598,cpd:C02505,cpd:C00166
map01210	2-Oxocarboxylic acid metabolism	0.429687	0.733696	4	6	45	92	Over	L-Phenylalanine; N2-Acetyl-L-ornithine; Phenylpyruvic acid; Methionine	cpd:C00079,cpd:C00437,cpd:C00166,cpd:C00073;cpd:C01733
map00052	Galactose metabolism	0.48913	0.733696	1	1	45	92	Over	Inositol	cpd:C00137
map00053	Ascorbate and aldarate metabolism	0.48913	0.733696	1	1	45	92	Over	Inositol	cpd:C00137
map00100	Steroid biosynthesis	0.48913	0.733696	1	1	45	92	Over	Calcitriol	cpd:C01673
map00270	Cysteine and methionine metabolism	0.48913	0.733696	1	1	45	92	Over	Methionine	cpd:C00073;cpd:C01733
map00471	D-Glutamine and D-glutamate metabolism	0.48913	0.733696	1	1	45	92	Over	L-Glutamine	cpd:C00064
map00480	Glutathione metabolism	0.48913	0.733696	1	1	45	92	Over	L-Pyroglutamic acid	cpd:C01879
map00562	Inositol phosphate metabolism	0.48913	0.733696	1	1	45	92	Over	Inositol	cpd:C00137
map00592	alpha-Linolenic acid metabolism	0.48913	0.733696	1	1	45	92	Over	13(S)-HOTrE	cpd:C16316
map00630	Glyoxylate and dicarboxylate metabolism	0.48913	0.733696	1	1	45	92	Over	L-Glutamine	cpd:C00064
map00830	Retinol metabolism	0.48913	0.733696	1	1	45	92	Over	Retinoic acid	cpd:C00777
map00910	Nitrogen metabolism	0.48913	0.733696	1	1	45	92	Over	L-Glutamine	cpd:C00064
map00982	Drug metabolism - cytochrome P450	0.48913	0.733696	1	1	45	92	Over	Valproic acid	cpd:C07185
map01523	Antifolate resistance	0.48913	0.733696	1	1	45	92	Over	Methionine	cpd:C00073;cpd:C01733
map04070	Phosphatidylinositol signaling system	0.48913	0.733696	1	1	45	92	Over	Inositol	cpd:C00137
map04659	Th17 cell differentiation	0.48913	0.733696	1	1	45	92	Over	Retinoic acid	cpd:C00777
map04672	Intestinal immune network for IgA production	0.48913	0.733696	1	1	45	92	Over	Retinoic acid	cpd:C00777
map04721	Synaptic vesicle cycle	0.48913	0.733696	1	1	45	92	Over	Acetylcholine	cpd:C01996
map04724	Glutamatergic synapse	0.48913	0.733696	1	1	45	92	Over	L-Glutamine	cpd:C00064
map04727	GABAergic synapse	0.48913	0.733696	1	1	45	92	Over	L-Glutamine	cpd:C00064
map04810	Regulation of actin cytoskeleton	0.48913	0.733696	1	1	45	92	Over	Acetylcholine	cpd:C01996
map04911	Insulin secretion	0.48913	0.733696	1	1	45	92	Over	Acetylcholine	cpd:C01996
map04918	Thyroid hormone synthesis	0.48913	0.733696	1	1	45	92	Over	L-Thyroxine	cpd:C01829
map04919	Thyroid hormone signaling pathway	0.48913	0.733696	1	1	45	92	Over	L-Thyroxine	cpd:C01829
map04960	Aldosterone-regulated sodium reabsorption	0.48913	0.733696	1	1	45	92	Over	Cortisol	cpd:C00735
map04961	Endocrine and other factor-regulated calcium reabsorption	0.48913	0.733696	1	1	45	92	Over	Calcitriol	cpd:C01673
map04964	Proximal tubule bicarbonate reclamation	0.48913	0.733696	1	1	45	92	Over	L-Glutamine	cpd:C00064
map04970	Salivary secretion	0.48913	0.733696	1	1	45	92	Over	Acetylcholine	cpd:C01996
map04971	Gastric acid secretion	0.48913	0.733696	1	1	45	92	Over	Acetylcholine	cpd:C01996
map04972	Pancreatic secretion	0.48913	0.733696	1	1	45	92	Over	Acetylcholine	cpd:C01996
map05033	Nicotine addiction	0.48913	0.733696	1	1	45	92	Over	Acetylcholine	cpd:C01996
map05152	Tuberculosis	0.48913	0.733696	1	1	45	92	Over	Calcitriol	cpd:C01673
map05222	Small cell lung cancer	0.48913	0.733696	1	1	45	92	Over	Retinoic acid	cpd:C00777
map05223	Non-small cell lung cancer	0.48913	0.733696	1	1	45	92	Over	Retinoic acid	cpd:C00777
map05226	Gastric cancer	0.48913	0.733696	1	1	45	92	Over	Retinoic acid	cpd:C00777
map05320	Autoimmune thyroid disease	0.48913	0.733696	1	1	45	92	Over	L-Thyroxine	cpd:C01829
map04976	Bile secretion	0.511408	0.751457	9	15	45	92	Over	Valproic acid; L-Thyroxine; Uric acid; Acetylcholine; Cortisol; Bilirubin; Deoxycholic acid; Chenodeoxycholic Acid; Cholic acid	cpd:C07185,cpd:C01829,cpd:C00366,cpd:C01996,cpd:C00735,cpd:C00486,cpd:C04483,cpd:C02528,cpd:C00695
map01100	Metabolic pathways	0.601473	0.832262	32	62	45	92	Over	o-Toluic Acid; Calcitriol; Lauric acid; L-Thyroxine; Inositol; Uric acid; L-Phenylalanine; Retinoic acid; Anthranilic acid; N2-Acetyl-L-ornithine; Prostaglandin H2; Pantothenic acid; Estrone; Indole; Creatine; Biliverdin; L-Glutamine; L-Asparagine; Indole-3-acetic acid; allantoate; Terephthalic Acid; L-Threonine; 4-Hydroxybenzaldehyde; Cortisol; Bilirubin; Phenylpyruvic acid; Methionine; L-Kynure…	cpd:C07215,cpd:C01673,cpd:C02679,cpd:C01829,cpd:C00137,cpd:C00366,cpd:C00079,cpd:C00777,cpd:C00108,cpd:C00437,cpd:C00427,cpd:C00864,cpd:C00468,cpd:C00463,cpd:C00300,cpd:C00500,cpd:C00064,cpd:C00152,cpd:C00954,cpd:C00499,cpd:C06337,cpd:C00188,cpd:C00633,cpd:C00735,cpd:C00486,cpd:C00166,cpd:C00073;cpd:C01733,cpd:C00328,cpd:C00135,cpd:C00299,cpd:C02528,cpd:C00695
map00220	Arginine biosynthesis	0.612637	0.832262	2	3	45	92	Over	N2-Acetyl-L-ornithine; L-Glutamine	cpd:C00437,cpd:C00064
map00260	Glycine, serine and threonine metabolism	0.612637	0.832262	2	3	45	92	Over	Creatine; L-Threonine	cpd:C00300,cpd:C00188
map05200	Pathways in cancer	0.612637	0.832262	2	3	45	92	Over	Retinoic acid; Cortisol	cpd:C00777,cpd:C00735
map00860	Porphyrin and chlorophyll metabolism	0.673571	0.881765	3	5	45	92	Over	Biliverdin; L-Threonine; Bilirubin	cpd:C00500,cpd:C00188,cpd:C00486
map04080	Neuroactive ligand-receptor interaction	0.673571	0.881765	3	5	45	92	Over	L-Thyroxine; Acetylcholine; Cortisol	cpd:C01829,cpd:C01996,cpd:C00735
map00240	Pyrimidine metabolism	1	1	2	4	45	92	Over	L-Glutamine; Uridine	cpd:C00064,cpd:C00299
map00590	Arachidonic acid metabolism	1	1	2	4	45	92	Over	Prostaglandin H2; 5-OxoETE	cpd:C00427,cpd:C14732
map00140	Steroid hormone biosynthesis	1	1	3	6	45	92	Over	Androsterone glucuronide; Estrone; Cortisol	cpd:C11135,cpd:C00468,cpd:C00735
map00230	Purine metabolism	1	1	3	6	45	92	Over	Uric acid; L-Glutamine; allantoate	cpd:C00366,cpd:C00064,cpd:C00499
map00290	Valine, leucine and isoleucine biosynthesis	1	1	1	2	45	92	Over	L-Threonine	cpd:C00188
map00330	Arginine and proline metabolism	1	1	1	2	45	92	Over	Creatine	cpd:C00300
map04024	cAMP signaling pathway	1	1	1	2	45	92	Over	Acetylcholine	cpd:C01996
map04611	Platelet activation	1	1	1	2	45	92	Over	Prostaglandin H2	cpd:C00427
map04723	Retrograde endocannabinoid signaling	1	1	1	2	45	92	Over	Prostaglandin H2	cpd:C00427
map04725	Cholinergic synapse	1	1	1	2	45	92	Over	Acetylcholine	cpd:C01996
map04742	Taste transduction	1	1	1	2	45	92	Over	Acetylcholine	cpd:C01996
map04917	Prolactin signaling pathway	1	1	1	2	45	92	Over	Estrone	cpd:C00468
map04921	Oxytocin signaling pathway	1	1	1	2	45	92	Over	Prostaglandin H2	cpd:C00427
map04927	Cortisol synthesis and secretion	1	1	1	2	45	92	Over	Cortisol	cpd:C00735
map04934	Cushing's syndrome	1	1	1	2	45	92	Over	Cortisol	cpd:C00735
map05143	African trypanosomiasis	1	1	1	2	45	92	Over	L-Kynurenine	cpd:C00328
map05215	Prostate cancer	1	1	1	2	45	92	Over	Cortisol	cpd:C00735

## Sheet: Table S6
Table S6. The enrichment analysis of KEGG for DEMs in recovered and infected COVID-19 .
MapID	MapTitle	Pvalue	FDR	x	y	n	N	EnrichDirect	MetaIDs	kegg_cpd_id
map00120	Primary bile acid biosynthesis	0.0495967	0.46118	3	5	18	92	Over	Taurochenodeoxycholic acid; Glycocholic acid; Chenodeoxycholic Acid	cpd:C05465,cpd:C01921,cpd:C02528
map04976	Bile secretion	0.0678291	0.46118	6	15	18	92	Over	Paracetamol; Taurochenodeoxycholic acid; Choline; Cortisol; Glycocholic acid; Chenodeoxycholic Acid	cpd:C06804,cpd:C05465,cpd:C00114,cpd:C00735,cpd:C01921,cpd:C02528
map00140	Steroid hormone biosynthesis	0.0866874	0.46118	3	6	18	92	Over	Androsterone glucuronide; Estrone; Cortisol	cpd:C11135,cpd:C00468,cpd:C00735
map04979	Cholesterol metabolism	0.0966555	0.46118	2	3	18	92	Over	Taurochenodeoxycholic acid; Glycocholic acid	cpd:C05465,cpd:C01921
map00564	Glycerophospholipid metabolism	0.170605	0.46118	2	4	18	92	Over	Triethanolamine; Choline	cpd:C06771,cpd:C00114
map00100	Steroid biosynthesis	0.195652	0.46118	1	1	18	92	Over	Calcitriol	cpd:C01673
map00190	Oxidative phosphorylation	0.195652	0.46118	1	1	18	92	Over	Riboflavin-5-phosphate	cpd:C00061
map00280	Valine, leucine and isoleucine degradation	0.195652	0.46118	1	1	18	92	Over	L-Valine	cpd:C00183
map00310	Lysine degradation	0.195652	0.46118	1	1	18	92	Over	Pipecolic acid	cpd:C00408
map00740	Riboflavin metabolism	0.195652	0.46118	1	1	18	92	Over	Riboflavin-5-phosphate	cpd:C00061
map00790	Folate biosynthesis	0.195652	0.46118	1	1	18	92	Over	Neopterin	cpd:C05926
map04960	Aldosterone-regulated sodium reabsorption	0.195652	0.46118	1	1	18	92	Over	Cortisol	cpd:C00735
map04961	Endocrine and other factor-regulated calcium reabsorption	0.195652	0.46118	1	1	18	92	Over	Calcitriol	cpd:C01673
map05152	Tuberculosis	0.195652	0.46118	1	1	18	92	Over	Calcitriol	cpd:C01673
map00290	Valine, leucine and isoleucine biosynthesis	0.354754	0.55747	1	2	18	92	Over	L-Valine	cpd:C00183
map04725	Cholinergic synapse	0.354754	0.55747	1	2	18	92	Over	Choline	cpd:C00114
map04917	Prolactin signaling pathway	0.354754	0.55747	1	2	18	92	Over	Estrone	cpd:C00468
map04927	Cortisol synthesis and secretion	0.354754	0.55747	1	2	18	92	Over	Cortisol	cpd:C00735
map04934	Cushing's syndrome	0.354754	0.55747	1	2	18	92	Over	Cortisol	cpd:C00735
map05215	Prostate cancer	0.354754	0.55747	1	2	18	92	Over	Cortisol	cpd:C00735
map05231	Choline metabolism in cancer	0.354754	0.55747	1	2	18	92	Over	Choline	cpd:C00114
map00260	Glycine, serine and threonine metabolism	0.483803	0.614058	1	3	18	92	Over	Choline	cpd:C00114
map00770	Pantothenate and CoA biosynthesis	0.483803	0.614058	1	3	18	92	Over	L-Valine	cpd:C00183
map04913	Ovarian steroidogenesis	0.483803	0.614058	1	3	18	92	Over	Estrone	cpd:C00468
map04977	Vitamin digestion and absorption	0.483803	0.614058	1	3	18	92	Over	Riboflavin-5-phosphate	cpd:C00061
map05200	Pathways in cancer	0.483803	0.614058	1	3	18	92	Over	Cortisol	cpd:C00735
map02010	ABC transporters	0.619372	0.729974	2	7	18	92	Over	L-Valine; Choline	cpd:C00183,cpd:C00114
map04978	Mineral absorption	0.619372	0.729974	2	7	18	92	Over	Calcitriol; L-Valine	cpd:C01673,cpd:C00183
map00061	Fatty acid biosynthesis	1	1	1	5	18	92	Over	Stearic acid	cpd:C01530
map00860	Porphyrin and chlorophyll metabolism	1	1	1	5	18	92	Over	Biliverdin	cpd:C00500
map04080	Neuroactive ligand-receptor interaction	1	1	1	5	18	92	Over	Cortisol	cpd:C00735
map05230	Central carbon metabolism in cancer	1	1	1	5	18	92	Over	L-Valine	cpd:C00183
map00240	Pyrimidine metabolism	1	1	1	4	18	92	Over	Pseudouridine	cpd:C02067

## Sheet: Table S7
Table S7. Metabolomic data of DEMs between non-severe COVID-19 and healthy in Taizhou, China (FC > 1.5, p value < 0.05).
Name	FC(Non-severe/Healthy)	Log2FC	Pvalue
theanine	0.0234342	-5.41524	0.00892085
o-cresol sulfate	0.0296283	-5.07688	2.29529e-17
sucrose	0.0378924	-4.72195	1.30101e-11
methyl-4-hydroxybenzoate sulfate	0.0447073	-4.48335	5.37371e-08
3-methoxycatechol sulfate (1)	0.0683165	-3.87162	7.48031e-07
4-ethylcatechol sulfate	0.0740746	-3.75488	5.30671e-06
ethyl alpha-glucopyranoside	0.0870622	-3.52181	3.25744e-07
(2,4 or 2,5)-dimethylphenol sulfate	0.0910783	-3.45675	9.41898e-09
tyramine O-sulfate	0.107843	-3.21299	3.79671e-06
caffeine	0.116514	-3.10143	0.000487571
methylnaphthyl sulfate (2)*	0.13464	-2.89282	0.0116851
4-ethylphenyl sulfate	0.14454	-2.79046	3.85985e-05
3-methyl catechol sulfate (1)	0.154163	-2.69747	1.15688e-05
tryptophan betaine	0.154231	-2.69684	5.45277e-05
N-delta-acetylornithine	0.163508	-2.61257	1.92774e-07
thymol sulfate	0.168649	-2.5679	0.00201975
alliin	0.168985	-2.56503	1.02602e-06
guaiacol sulfate	0.17018	-2.55487	2.80205e-08
4-methoxyphenol sulfate	0.174258	-2.5207	6.4774e-12
quinate	0.17792	-2.4907	2.0238e-06
bilirubin	0.191274	-2.38629	6.58974e-09
4-vinylguaiacol sulfate	0.197273	-2.34174	2.37879e-05
theobromine	0.215656	-2.2132	0.00136752
catechol sulfate	0.221275	-2.17609	1.134e-07
4-methylcatechol sulfate	0.223298	-2.16296	0.0079676
5-acetylamino-6-amino-3-methyluracil	0.223625	-2.16085	0.00219571
nisinate (24:6n3)	0.235135	-2.08844	1.42753e-06
bilirubin degradation product, C17H18N2O4 (2)	0.238713	-2.06665	8.88527e-09
2,3-dihydroxyisovalerate	0.239503	-2.06188	2.56948e-05
S-methylmethionine	0.246857	-2.01825	0.00981131
paraxanthine	0.24905	-2.00549	0.00117488
N-acetylalliin	0.255634	-1.96785	3.01787e-05
1-(1-enyl-stearoyl)-2-oleoyl-GPE (P-18:0/18:1)	0.255987	-1.96586	6.28105e-05
branched chain 14:0 dicarboxylic acid	0.256033	-1.9656	7.17639e-05
threonylphenylalanine	0.256646	-1.96215	2.30191e-11
3-carboxy-4-methyl-5-pentyl-2-furanpropionate (3-CMPFP)	0.259525	-1.94605	1.41199e-08
hydroxy-CMPF*	0.261453	-1.93537	0.000653869
bilirubin degradation product, C17H18N2O4 (3)	0.262634	-1.92887	4.14759e-08
bilirubin degradation product, C17H20N2O5 (1)	0.262666	-1.9287	2.0957e-09
5-HEPE	0.262738	-1.9283	0.00686112
1-stearoyl-GPA (18:0)	0.264614	-1.91804	1.3169e-07
1-methylxanthine	0.264669	-1.91774	0.000825201
genistein sulfate*	0.268657	-1.89616	0.0162921
2-hydroxyarachidate*	0.278504	-1.84423	3.06263e-06
S-allylcysteine	0.284921	-1.81137	5.69534e-06
heneicosapentaenoate (21:5n3)	0.28584	-1.80672	0.0155154
ethyl beta-glucopyranoside	0.286181	-1.805	8.56936e-05
1-arachidonoyl-GPA (20:4)	0.287442	-1.79866	1.77125e-05
bilirubin degradation product, C17H18N2O4 (1)	0.288262	-1.79455	1.71663e-07
biliverdin	0.300229	-1.73586	1.80856e-07
N-stearoylserine*	0.306218	-1.70737	1.41195e-05
15-HETE	0.306976	-1.7038	2.06914e-08
eicosapentaenoate (EPA; 20:5n3)	0.307622	-1.70077	5.62428e-05
gamma-glutamylglutamate	0.312412	-1.67848	1.16269e-07
N-acetyl-2-aminooctanoate*	0.315455	-1.66449	1.39138e-08
gamma-CEHC	0.316344	-1.66044	1.01934e-08
N2-acetyllysine	0.320268	-1.64265	8.37024e-08
1-palmitoyl-GPA (16:0)	0.320303	-1.64249	4.86807e-06
methyl glucopyranoside (alpha + beta)	0.327348	-1.6111	7.02904e-05
3-carboxy-4-methyl-5-propyl-2-furanpropanoate (CMPF)	0.329642	-1.60103	0.000373693
glucuronide of C12H22O4 (1)*	0.333451	-1.58445	0.00130108
N-linoleoylserine*	0.347231	-1.52603	2.2276e-05
prolylglycine	0.354204	-1.49735	3.67741e-08
1-linoleoyl-GPA (18:2)*	0.355621	-1.49159	0.000156357
theophylline	0.371472	-1.42868	0.011579
2-aminoheptanoate	0.372314	-1.42541	8.30595e-09
retinol (Vitamin A)	0.380081	-1.39562	1.27324e-09
1-lignoceroyl-GPC (24:0)	0.38022	-1.39509	1.58483e-07
N-linoleoylglycine	0.383678	-1.38203	0.00102853
N-palmitoylserine	0.394062	-1.34351	2.55267e-05
docosahexaenoate (DHA; 22:6n3)	0.397511	-1.33093	0.000364507
2-aminophenol sulfate	0.39863	-1.32688	8.3415e-05
2-isopropylmalate	0.39977	-1.32276	3.15995e-05
N-methylproline	0.401447	-1.31672	0.000385357
3-hydroxyhippurate	0.402777	-1.31195	0.00452139
1-myristoylglycerol (14:0)	0.403012	-1.3111	0.000209922
N6,N6-dimethyllysine	0.408001	-1.29336	0.00134752
1-oleoylglycerophosphate (18:1)	0.410607	-1.28417	3.84903e-07
2-hydroxydecanoate	0.412389	-1.27792	4.93639e-05
4-acetylphenyl sulfate	0.412451	-1.27771	3.55165e-05
2-hydroxystearate	0.412927	-1.27604	0.000235827
2-naphthol sulfate	0.413719	-1.27328	0.00221328
docosahexaenoylcholine	0.414066	-1.27207	3.55122e-06
2-aminooctanoate	0.414878	-1.26924	6.61425e-06
glycerophosphoserine*	0.417353	-1.26066	4.04987e-10
3beta-hydroxy-5-cholestenoate	0.417562	-1.25994	0.000263864
hypotaurine	0.422689	-1.24233	7.14963e-05
dihydroferulic acid sulfate	0.422878	-1.24169	0.00836842
N-oleoylserine	0.423251	-1.24041	0.000431913
bilirubin degradation product, C17H20N2O5 (2)	0.425054	-1.23428	8.96448e-06
5-hydroxy-2-methylpyridine sulfate	0.42692	-1.22796	0.011742
N2,N5-diacetylornithine	0.427399	-1.22634	1.0566e-07
2-hydroxyoctanoate	0.431148	-1.21374	1.95404e-07
2'-deoxyuridine	0.432594	-1.20891	2.43925e-08
etiocholanolone glucuronide	0.433415	-1.20618	9.86138e-06
1-palmitoleoyl-2-linoleoyl-GPC (16:1/18:2)*	0.434697	-1.20192	1.22265e-06
N-acetylcitrulline	0.435904	-1.19792	4.64841e-07
1-stearoyl-GPG (18:0)	0.436263	-1.19673	0.00187919
N-acetyl-cadaverine	0.436503	-1.19594	0.0245047
4-methylguaiacol sulfate	0.436685	-1.19533	0.00943865
N-stearoyltaurine	0.436886	-1.19467	0.0033853
2-pyrrolidinone	0.437156	-1.19378	3.87448e-07
1-stearoyl-GPI (18:0)	0.438686	-1.18874	7.56245e-06
methylsuccinoylcarnitine	0.443809	-1.17199	2.18677e-05
6-bromotryptophan	0.444608	-1.16939	9.4139e-08
3-methylglutarylcarnitine (2)	0.445414	-1.16678	0.000895783
N-palmitoyltaurine	0.445615	-1.16613	0.00149451
gamma-CEHC sulfate	0.446134	-1.16445	0.00374392
cystathionine	0.446587	-1.16299	1.52164e-05
1-palmitoylglycerol (16:0)	0.450231	-1.15126	2.69907e-05
N-acetylmethionine	0.450248	-1.15121	7.71781e-06
1-oleoyl-GPI (18:1)	0.450301	-1.15104	2.77693e-05
alpha-tocopherol	0.451234	-1.14805	4.55076e-11
sphingosine	0.451708	-1.14654	3.72183e-05
2-palmitoylglycerol (16:0)	0.452693	-1.14339	0.000103242
1-myristoyl-2-palmitoyl-GPC (14:0/16:0)	0.454434	-1.13786	0.00874869
3-hydroxypyridine sulfate	0.454518	-1.13759	0.000174049
3-methyladipate	0.456447	-1.13148	0.00477712
carotene diol (3)	0.456489	-1.13135	0.000354058
guanidinoacetate	0.458099	-1.12627	2.58265e-06
4-hydroxyhippurate	0.458598	-1.1247	1.99385e-05
glyco-beta-muricholate	0.459118	-1.12306	0.0143454
trimethylamine N-oxide	0.459411	-1.12214	0.000247051
beta-citrylglutamate	0.459816	-1.12087	6.11297e-06
arachidate (20:0)	0.462175	-1.11349	0.00154039
alpha-hydroxyisovalerate	0.463551	-1.1092	1.579e-05
3-hydroxystearate	0.46491	-1.10498	5.13352e-06
1-myristoyl-2-arachidonoyl-GPC (14:0/20:4)*	0.46554	-1.10302	2.3338e-05
indolelactate	0.467254	-1.09772	3.51262e-09
3-methyl-2-oxobutyrate	0.468907	-1.09263	2.70448e-05
gamma-glutamylcitrulline*	0.469695	-1.0902	2.55294e-05
perfluorooctanesulfonate (PFOS)	0.469805	-1.08987	0.0125945
hydroxyproline	0.472182	-1.08258	5.704e-07
tetrahydrocortisone glucuronide (5)	0.472236	-1.08242	0.000921082
1-carboxyethylisoleucine	0.47325	-1.07933	1.18197e-06
2-hydroxy-4-(methylthio)butanoic acid	0.474596	-1.07523	2.62404e-05
1-palmitoyl-GPI* (16:0)	0.477058	-1.06776	0.000267319
docosapentaenoate (DPA; 22:5n3)	0.477734	-1.06572	0.00208451
1-linoleoyl-2-linolenoyl-GPC (18:2/18:3)*	0.477885	-1.06526	2.51383e-05
2-stearoyl-GPE (18:0)*	0.478469	-1.0635	0.00056071
2-palmitoyl-GPC* (16:0)*	0.479173	-1.06138	6.11279e-05
ascorbic acid 3-sulfate*	0.479254	-1.06114	0.000148969
4-methyl-2-oxopentanoate	0.480538	-1.05728	2.04717e-05
gamma-CEHC glucuronide*	0.483212	-1.04927	0.000168355
serotonin	0.484258	-1.04615	0.000186179
4-vinylphenol sulfate	0.485135	-1.04354	0.000675289
3-indoleglyoxylic acid	0.485331	-1.04296	8.85047e-06
gamma-glutamylmethionine	0.485401	-1.04275	5.68569e-08
mead acid (20:3n9)	0.486983	-1.03806	0.0101845
1,2-dilinoleoyl-GPC (18:2/18:2)	0.487656	-1.03606	9.94942e-07
N-palmitoylglycine	0.488056	-1.03488	0.00348268
hippurate	0.488212	-1.03442	0.00825216
2-hydroxypalmitate	0.490615	-1.02734	0.00295712
vanillic acid glycine	0.491164	-1.02572	0.00368739
dodecanedioate (C12)	0.496253	-1.01085	0.000477198
dihomolinolenate (20:3n3 or 3n6)	0.498313	-1.00487	0.0150713
S-methylcysteine sulfoxide	0.49939	-1.00176	0.0220589
dopamine 3-O-sulfate	0.500489	-0.998589	0.000599342
beta-cryptoxanthin	0.501952	-0.994379	0.00639917
sphingosine 1-phosphate	0.503269	-0.990597	9.46055e-12
1-(1-enyl-palmitoyl)-2-oleoyl-GPE (P-16:0/18:1)*	0.504385	-0.987404	0.000773061
ferulic acid 4-sulfate	0.50484	-0.986102	0.00239607
bilirubin (E,E)*	0.507111	-0.979625	0.000847007
1-linoleoyl-GPC (18:2)	0.507586	-0.978277	6.6243e-05
1-carboxyethylleucine	0.509913	-0.971676	7.65465e-07
4-hydroxyglutamate	0.511326	-0.967685	0.00524165
docosadioate (C22-DC)	0.512671	-0.963894	2.35795e-05
arachidonate (20:4n6)	0.515886	-0.954876	0.00312613
nonadecanoate (19:0)	0.516769	-0.952409	6.67687e-05
androsterone glucuronide	0.517475	-0.95044	5.56431e-05
2-linoleoylglycerol (18:2)	0.517534	-0.950276	0.00433071
arabitol/xylitol	0.518221	-0.948361	7.9084e-05
5-hydroxylysine	0.518561	-0.947414	0.0206469
3-methyl-2-oxovalerate	0.519037	-0.94609	2.22929e-05
ornithine	0.519518	-0.944755	2.96438e-09
(16 or 17)-methylstearate (a19:0 or i19:0)	0.523349	-0.934155	0.000362169
1-(1-enyl-oleoyl)-GPE (P-18:1)*	0.523366	-0.934107	0.000439175
1-(1-enyl-palmitoyl)-2-palmitoleoyl-GPC (P-16:0/16:1)*	0.526473	-0.92557	0.0130609
S-methylcysteine	0.527729	-0.922132	6.97658e-05
tiglyl carnitine (C5)	0.527899	-0.921666	0.000253306
1-carboxyethylvaline	0.528808	-0.919185	9.81249e-07
N,N-dimethyl-5-aminovalerate	0.53297	-0.907875	0.000481429
dihydroferulate	0.534472	-0.903814	0.000626131
1-arachidonoyl-GPI* (20:4)*	0.535086	-0.902158	9.89615e-05
gulonate*	0.535513	-0.901007	0.000216581
1-linoleoylglycerol (18:2)	0.541392	-0.885255	0.00978824
linoleoylcholine*	0.542122	-0.88331	9.15142e-06
1-linolenoylglycerol (18:3)	0.542552	-0.882168	0.00435164
1-linoleoyl-2-arachidonoyl-GPC (18:2/20:4n6)*	0.544268	-0.87761	1.55834e-05
1-(1-enyl-palmitoyl)-GPE (P-16:0)*	0.54471	-0.876439	4.53858e-05
N-linoleoyltaurine*	0.544981	-0.875722	0.0180389
oleoylcholine	0.546807	-0.870895	0.000356493
proline	0.546861	-0.870753	1.20797e-09
androstenediol (3beta,17beta) monosulfate (2)	0.546933	-0.870563	0.0102043
3-amino-2-piperidone	0.550158	-0.862081	3.36667e-06
6-hydroxyindole sulfate	0.550167	-0.862059	0.00650946
1-(1-enyl-stearoyl)-2-linoleoyl-GPE (P-18:0/18:2)*	0.551272	-0.859163	6.48623e-06
glycylvaline	0.553377	-0.853664	0.000155157
1-methyl-4-imidazoleacetate	0.555322	-0.848603	3.1557e-06
1-(1-enyl-stearoyl)-GPE (P-18:0)*	0.556037	-0.846746	0.00014012
1-(1-enyl-palmitoyl)-2-linoleoyl-GPE (P-16:0/18:2)*	0.556832	-0.844686	5.47196e-05
1-oleoylglycerol (18:1)	0.556847	-0.844648	0.00634872
ascorbic acid 2-sulfate	0.559496	-0.8378	2.19317e-06
1-arachidonylglycerol (20:4)	0.559715	-0.837235	0.00156063
N6,N6,N6-trimethyllysine	0.56053	-0.835137	4.03312e-06
N-acetylhistidine	0.562735	-0.829473	0.000139632
N-acetylputrescine	0.563696	-0.827012	4.67794e-08
tartronate (hydroxymalonate)	0.563927	-0.82642	0.000445192
undecenoylcarnitine (C11:1)	0.564219	-0.825674	0.000846072
gamma-glutamylglycine	0.564388	-0.825242	1.91607e-06
phytanate	0.569961	-0.811064	0.00808678
threonine	0.571149	-0.80806	2.05102e-08
1-linoleoyl-GPI* (18:2)*	0.572479	-0.804704	0.00539338
homoarginine	0.572843	-0.803789	2.22528e-07
erythritol	0.575678	-0.796667	0.000321372
argininosuccinate	0.576391	-0.79488	0.00330023
alpha-hydroxycaproate	0.576514	-0.794572	0.000484776
5-methylthioadenosine (MTA)	0.57724	-0.792756	5.87022e-07
N-methylhydroxyproline	0.577339	-0.792509	0.00596875
eicosanedioate (C20-DC)	0.579562	-0.786966	7.17892e-06
2-palmitoleoyl-GPC* (16:1)*	0.580856	-0.783748	0.00808085
glycerol 3-phosphate	0.582694	-0.779189	1.23914e-05
gamma-glutamyl-alpha-lysine	0.589316	-0.762886	3.7134e-07
stearoylcholine*	0.589633	-0.76211	8.40895e-05
1-ribosyl-imidazoleacetate*	0.590894	-0.75903	1.80323e-05
argininate*	0.591302	-0.758034	4.9501e-05
N-acetyltaurine	0.591541	-0.757449	7.77549e-05
tridecenedioate (C13:1-DC)*	0.59222	-0.755795	0.00396455
uridine	0.595174	-0.748616	2.49866e-12
gamma-glutamylthreonine	0.596469	-0.745482	4.29118e-07
1-stearoyl-2-docosahexaenoyl-GPE (18:0/22:6)*	0.596621	-0.745114	0.00794236
5-hydroxyindoleacetate	0.596665	-0.745007	0.00142539
N-formylmethionine	0.597653	-0.74262	7.34849e-07
1-(1-enyl-palmitoyl)-2-linoleoyl-GPC (P-16:0/18:2)*	0.602168	-0.731761	1.36847e-05
palmitoyl ethanolamide	0.603796	-0.727866	0.00171748
taurine	0.604116	-0.727103	1.45028e-06
2-oleoylglycerol (18:1)	0.606936	-0.720385	0.0163629
glycine conjugate of C10H14O2 (1)*	0.607529	-0.718975	0.00284153
N-(2-furoyl)glycine	0.607689	-0.718596	0.00618437
2-piperidinone	0.609041	-0.715389	0.0276309
methionine	0.609643	-0.713963	5.11825e-10
1-carboxyethyltyrosine	0.61022	-0.712598	0.00158961
4-hydroxyphenylacetate	0.610456	-0.712042	0.00702507
sarcosine	0.610642	-0.711601	1.03918e-05
creatine	0.612167	-0.708004	0.00467454
cholesterol sulfate	0.614494	-0.70253	1.81682e-08
N-acetylproline	0.615896	-0.699242	1.75209e-05
pentose acid*	0.616314	-0.698262	0.00285519
1-palmitoleoyl-GPC* (16:1)*	0.617276	-0.696014	5.85353e-05
2'-O-methylcytidine	0.6187	-0.692688	1.4803e-05
deoxycarnitine	0.619887	-0.689923	0.00343065
lactate	0.620249	-0.689082	3.47568e-07
alpha-ketoglutarate	0.620587	-0.688295	0.000177401
1-carboxyethylphenylalanine	0.620993	-0.687351	0.000125102
5-methyluridine (ribothymidine)	0.621095	-0.687115	2.95222e-11
N6-carboxymethyllysine	0.621844	-0.685375	3.49175e-05
1-palmitoleoylglycerol (16:1)*	0.624029	-0.680315	0.00698535
gamma-glutamyl-epsilon-lysine	0.624328	-0.679624	1.07042e-07
asparagine	0.625986	-0.675798	3.18785e-08
linoleoyl-linoleoyl-glycerol (18:2/18:2) [2]*	0.626129	-0.675468	0.00263973
1-stearoyl-2-oleoyl-GPE (18:0/18:1)	0.626224	-0.675249	0.00354177
2-hydroxy-3-methylvalerate	0.628701	-0.669553	0.000630024
2,3-dihydroxy-5-methylthio-4-pentenoate (DMTPA)*	0.631067	-0.664136	1.69127e-05
margarate (17:0)	0.63141	-0.663352	0.00938439
pipecolate	0.631549	-0.663034	0.00294312
imidazole lactate	0.63602	-0.652857	1.50341e-05
C-glycosyltryptophan	0.636054	-0.652779	1.62241e-07
sphinganine	0.637113	-0.650379	0.00229045
carotene diol (2)	0.637813	-0.648795	0.00138364
delta-CEHC glucuronide	0.639332	-0.645363	0.011731
glutamate	0.640259	-0.643273	1.24103e-07
ribulonate/xylulonate/lyxonate*	0.640833	-0.641979	3.8082e-05
stachydrine	0.641145	-0.641277	0.0222495
arachidonoylcholine	0.64146	-0.640569	0.000496394
2,4-di-tert-butylphenol	0.641513	-0.64045	6.00972e-05
tryptophan	0.64195	-0.639467	5.79489e-09
1-oleoyl-2-docosahexaenoyl-GPC (18:1/22:6)*	0.643205	-0.63665	0.000249798
11beta-hydroxyandrosterone glucuronide	0.644078	-0.634693	0.00299087
1-methylhistidine	0.644112	-0.634616	2.04311e-05
Fibrinopeptide B (1-9)	0.644675	-0.633356	0.00106413
propyl 4-hydroxybenzoate	0.646566	-0.629131	0.00873518
palmitoylcholine	0.646926	-0.628328	0.000156704
gamma-glutamylhistidine	0.648984	-0.623744	1.68855e-08
heptanoate (7:0)	0.650672	-0.619999	5.54161e-07
1-(1-enyl-palmitoyl)-GPC (P-16:0)*	0.651571	-0.618007	0.000223658
1-palmitoyl-2-palmitoleoyl-GPC (16:0/16:1)*	0.651713	-0.617691	0.020075
1-stearoyl-2-arachidonoyl-GPI (18:0/20:4)	0.651846	-0.617398	6.89872e-08
1-stearoyl-2-linoleoyl-GPE (18:0/18:2)*	0.653325	-0.614128	0.00180831
isoleucine	0.653513	-0.613711	1.05586e-06
oleoyl-linoleoyl-glycerol (18:1/18:2) [2]	0.654048	-0.612532	0.0164127
eicosenedioate (C20:1-DC)*	0.654372	-0.611817	0.0242205
gamma-glutamylalanine	0.654474	-0.611593	0.000144698
glycerate	0.654773	-0.610933	5.36964e-07
1-oleoyl-2-linoleoyl-GPC (18:1/18:2)*	0.65517	-0.610058	4.58666e-05
urea	0.65653	-0.607067	1.27582e-05
3-hydroxydecanoate	0.65881	-0.602066	2.0937e-05
carotene diol (1)	0.65972	-0.600075	0.000427461
17alpha-hydroxypregnanolone glucuronide	0.660603	-0.598144	0.0125524
2-methylcitrate/homocitrate	0.662682	-0.593612	0.00553318
epiandrosterone sulfate	0.663638	-0.591531	0.00912126
lysine	0.663672	-0.591459	1.64202e-08
dimethylarginine (ADMA + SDMA)	0.664347	-0.589991	1.05163e-10
citrulline	0.665091	-0.588376	2.4774e-07
stearate (18:0)	0.665661	-0.587141	0.000300938
N,N,N-trimethyl-5-aminovalerate	0.66581	-0.586817	0.0017144
sphingomyelin (d18:2/14:0, d18:1/14:1)*	0.666328	-0.585696	0.0015401
8-hydroxyoctanoate	1.55186	0.633997	2.76783e-05
trans-3,4-methyleneheptanoate	1.60374	0.681439	0.00674903
5,6-dihydrouracil	1.64337	0.716655	0.00199728
glutamine conjugate of C8H12O4 (1)*	1.69114	0.757996	0.0188949
sphingomyelin (d18:1/20:2, d18:2/20:1, d16:1/22:2)*	1.69362	0.760107	0.000274447
myristoleate (14:1n5)	1.80571	0.852566	0.00861217
4-chlorobenzoic acid	1.84451	0.88324	3.15733e-11
N-stearoyl-sphingosine (d18:1/18:0)*	1.91661	0.938559	3.7864e-06
decadienedioic acid (C10:2-DC)	1.9379	0.954492	0.000373915
sphingomyelin (d18:0/18:0, d19:0/17:0)*	2.10768	1.07565	6.69791e-05
hexanoylglutamine	2.12427	1.08696	0.00670252
(S)-3-hydroxybutyrylcarnitine	2.21789	1.14919	0.00323638
5alpha-pregnan-diol disulfate	2.22306	1.15255	0.0208774
3-phenylpropionate (hydrocinnamate)	2.32554	1.21757	0.000147318
glutamine conjugate of C6H10O2 (2)*	2.66358	1.41337	0.00730825
tauroursodeoxycholic acid sulfate (1)	2.85255	1.51225	0.0172823
Fibrinopeptide A (3-16)	3.23777	1.695	0.0114577
Fibrinopeptide A (4-15)	3.29129	1.71865	0.00081208
5alpha-androstan-3alpha,17alpha-diol disulfate	3.2956	1.72054	0.00221409
3-hydroxybutyrate (BHBA)	3.3582	1.74769	0.00577688
guanosine	3.68069	1.87998	0.00854836
beta-alanine	4.29775	2.10358	1.47156e-12
S-carboxyethylcysteine	4.6214	2.20833	2.38588e-06
cytosine	5.64292	2.49644	9.95783e-08
benzoate	79.5306	6.31344	1.57148e-13

## Sheet: Table S8
Table S8. Metabolomic data of DEMs between non-severe COVID-19 and healthy in Guangzhou, China (FC > 1.5, p value < 0.05).
Name	FC(Non-severe/Healthy)	Log2FC	Pvalue
Propionylcarnitine	2.54912	1.35	0.001
Androsteroneglucuronide	0.521233	-0.94	0.001
Indole-3-pyruvic acid	0.392292	-1.35	0.0014
Dl-metanephrine	2.2974	1.2	0.002
5'-methylthioadenosine	0.646176	-0.63	0.0027
Capryloylglycine	1.58887	0.668	0.0032
Pyroglutamate	2.30697	1.206	0.0032
Indole-3-butyric acid	2.01391	1.01	0.0036
Epitestosterone	2.09943	1.07	0.006
Spermidine	2.56685	1.36	0.006
Tyrosylalanine	0.231647	-2.11	0.006
4-oxoproline	2.20381	1.14	0.008
3-indoxylsulphate	0.615572	-0.7	0.009
Alpha-d-glucose	1.59107	0.67	0.01
Pyridoxal	1.66209	0.733	0.0108
L-threonic acid	0.532185	-0.91	0.011
Epinephrine	1.57571	0.656	0.0122
2-hydroxyhippuric acid	0.400535	-1.32	0.018
Hippurate	0.239816	-2.06	0.025
Phenol	0.598739	-0.74	0.0307
Cinnamoylglycine	0.200267	-2.32	0.0379
Taurocholic acid	2	1	0.038
Nicotinamide	1.86607	0.9	0.038
Dl-2-aminocaprylic acid	0.590496	-0.76	0.046
3-hydroxyanthraniliccacid	0.371131	-1.43	<0.001
Monobutyl phthalate	0.34151	-1.55	<0.001
Isohomovanillic acid	0.301452	-1.73	<0.001
2-phenylglycine	6.40856	2.68	<0.001
Adenosine	0.314253	-1.67	<0.001
Adipate	1.95884	0.97	<0.001
4-aminobenzoic acid	1.81504	0.86	<0.001
Imidazoleacetic acid	1.86995	0.903	<0.001
N-acetylneuraminic acid	3.89872	1.963	<0.001
Acrylic acid	1.59328	0.672	<0.001
L-5-hydroxytryptophan	1.71713	0.78	<0.001
Testosterone	36.2523	5.18	<0.001
Indole-3-acetic acid	0.659754	-0.6	<0.001
3-hydroxydecanoic acid	0.590496	-0.76	<0.001
2-methylhippuric acid	4.13532	2.048	<0.001
D-lyxose	1.76786	0.822	<0.001
Cortisone	1.91587	0.938	<0.001
Glutarylcarnitine	4.90074	2.293	<0.001
Inosine	0.102238	-3.29	<0.001
2,4-dihydroxybenzoicacid	0.351111	-1.51	<0.001
Cortisol	2.34567	1.23	<0.001
4-hydroxybutyric acid(ghb)	2.69634	1.431	<0.001
Azelaic acid	13.1501	3.717	<0.001
Trans-cinnamate	4.47845	2.163	<0.001
Palmitoyl sphingomyelin	1.95884	0.97	<0.001
Guanine	0.193446	-2.37	<0.001
Anthranilic acid	1.9	0.926	<0.001
Desoxycortone	2.75299	1.461	<0.001
Oleamide	5.02805	2.33	<0.001
6-carboxyhexanoate	1.77399	0.827	<0.001
L-glutamic acid	1.67018	0.74	<0.001
N-acetylornithine	24.2515	4.6	<0.001
4-hydroxybenzaldehyde	0.646176	-0.63	<0.001
1-methyladenosine	1.87905	0.91	<0.001
Sebacic acid	3.18435	1.671	<0.001
1-oleoyl-rac-glycerol	21.3624	4.417	<0.001
Hexadecanamide	2.39496	1.26	<0.001
Dodecanedioic acid	0.236514	-2.08	<0.001
N-acetylproline	4.66863	2.223	<0.001
4-hydroxyphenylpyruvicacid	0.295248	-1.76	<0.001
Dethiobiotin	0.211686	-2.24	<0.001
D-aspartate	2.75108	1.46	<0.001
L-phenylalanine	1.69349	0.76	<0.001
N-acetyl-d-tryptophan	3.47256	1.796	<0.001
Mono(2-ethylhexyl)phthalate (mehp)	0.170755	-2.55	<0.001
N-acetyl-l-phenylalanine HMDB0000512	8.81524	3.14	<0.001
2-amino-1,3,4-octadecanetriol	0.225313	-2.15	<0.001
Indole-3-acetamide	0.208772	-2.26	<0.001
N-acetyl-l-leucine	5.58671	2.482	<0.001
N-acetylvaline	3.20428	1.68	<0.001
3-hydroxypicolinic acid	0.5	-1	<0.001
11,12-epoxy-(5z,8z,11z)-icosatrienoic acid	0.103665	-3.27	<0.001
L-carnitine	1.76786	0.822	<0.001
Choline	1.54756	0.63	<0.001
Salsolinol	12.3291	3.624	<0.001
4-hydroxy-l_x0002_phenylglycine	1.90528	0.93	<0.001
D-sphingosine	3.59502	1.846	<0.001
N-oleoyl dopamine	0.285191	-1.81	<0.001

## Sheet: Table S9
Table S9. Metabolomic data of DEMs between non-severe COVID-19 and healthy in Novara, Italy (FC > 1.5, p value < 0.05).
Name	FC(Non-severe/Healthy)	Log2FC	Pvalue
Phenylalanine, di-TMS	0.03447	-4.85851	1.9077e-12
Caffeine	0.3538	-1.49899	2.7697e-07
N-Isobutyrylglycine	0.374	-1.41889	1.0609e-08
Erythrono-1,4-lactone, E-, 2TMS derivative	0.47396	-1.07716	0.0035686
1-Monopalmitin, 2TMS derivative	0.54286	-0.881348	0.0046954
2,3,4-Trihydroxybutyric acid tetrakistrimethylsilyl deriv;, , R,R-	0.55568	-0.847674	0.00031315
Cyclohexane, undecyl-	0.60699	-0.720255	0.0044592
1-2,5-Dimethoxyphenyl-1-trimethylsilyloxypropan-2-amine	1.6003	0.678342	1.2996e-05
Oleic Acid, Z-, TMS derivative	1.6074	0.684729	0.023926
3,4-Dimethoxymandelic acid, di-TMS	1.7781	0.830336	0.024369
Purine	1.835	0.87578	0.0024852
Nonanoic acid, TMS derivative	1.839	0.878921	0.031903
Heptacosane	2.0481	1.03429	0.0061105
Urea, 2TMS derivative	2.1058	1.07437	0.045941
Hexadecanoic acid, 4-trimethylsilyloxybutyl ester	2.2342	1.15976	3.201e-05
beta-D--Xylopyranose, 4TMS derivative	2.2402	1.16363	0.010421
D--Talofuranose, pentakistrimethylsilyl ether isomer 2	2.2547	1.17294	4.0869e-11
D---Lactic acid, trimethylsilyl ether	2.2646	1.17926	0.015888
Pentadecane	2.4105	1.26933	0.037963
Alanine, N-methyl-N-methoxycarbonyl-, undecyl ester	2.4615	1.29954	0.0038251
9-Octadecenoic acid, E-, TMS derivative	2.7055	1.4359	0.015872
Palmitic Acid, TMS derivative	2.7614	1.4654	0.0092934
Glycerol, 3TMS derivative	2.8447	1.50828	0.00070246
Trisaminol, 3-OTMS	2.8573	1.51465	0.00080075
2,4-Di-tert-butylphenol	2.8621	1.51707	2.2615e-09
2,5-Cyclohexadiene-1,4-dione, 2,6-bis1,1-dimethylethyl-	2.8929	1.53252	0.034035
D--Ribono-1,4-lactone R,S,R-, 3TMS derivative	2.9101	1.54107	0.00013676
Valproic acid, TMS	2.9693	1.57012	0.032408
Arachidonic acid, TMS derivative	2.9883	1.57932	0.013263
Triethanolamine, 3TMS derivative	3.005	1.58736	0.012704
Butanedioic acid, 2TMS derivative	3.077	1.62152	0.024565
2,5-Dimethoxyphenol, TMS	3.2044	1.68005	0.0031715
Propylene glycol, 2TMS derivative	3.2803	1.71383	0.029804
Azetidine, 1-acetyl-2-methyl-	3.2825	1.7148	1.8644e-05
4-Hydroxybutanoic acid, 2TMS derivative	3.3121	1.72775	0.0030494
2-Ethyl-3-hydroxypropionic acid, di-TMS	3.357	1.74717	0.0044649
D--Arabitol, 5TMS derivative	3.4781	1.7983	0.0004289
Tryptophan	3.5285	1.81906	0.00021033
cis-4,5-Dihydroxy-o-dithiane, 2O-TMS	3.6044	1.84976	0.041879
p-Toluic acid, TMS derivative	3.7269	1.89798	0.010649
Hexadecane, 2-methyl-	3.8187	1.93308	0.025766
2-Pyrrolidinone, 5-cyclohexylmethyl-	3.8237	1.93497	1.1458e-05
L-Pyroglutamic acid	3.8543	1.94647	0.00018367
1,4-Benzenedicarboxylic acid, dimethyl ester	3.8634	1.94987	0.027448
L-Isoleucine, TMS derivative	3.9377	1.97735	0.044046
Cycloheptane, bromo-	4.2772	2.09667	0.021998
R,S-2,3-Dihydroxybutanoic acid, tristrimethylsilyl deriv;	4.2834	2.09876	0.001462
Z-Docos-9-enenitrile	4.393	2.13521	0.00031585
trans-13-Octadecenoic acid	4.7536	2.24902	0.00050762
3-Hydroxyisovaleric acid, 2TMS derivative	4.7739	2.25517	0.00014553
Ephedrine	4.798	2.26243	0.0055533
2-Hydroxybutyric acid, 2TMS derivative	4.9219	2.29922	0.00061553
L-Threitol, 4TMS derivative	5.1664	2.36916	0.0091253
meso-Erythritol, 4TMS derivative	5.1664	2.36916	0.0091253
Butanoic acid, 3,4-bistrimethylsilyloxy-, trimethylsilyl ester	5.3122	2.40931	5.5171e-06
Ribonic acid, 2,3,4,5-tetrakis-O-trimethylsilyl-, trimethylsilyl ester	5.8164	2.54013	4.943e-05
3-Hydroxybutyric acid, 2TMS derivative	6.2707	2.64863	0.0054035
Hexadecanamide	9.0194	3.17303	4.779e-11
Glutamine	9.23	3.20633	0.00040056
Lactic Acid, 2TMS derivative	9.5992	3.26291	0.002134
2-Hydroxy-3-methylbutyric acid, 2TMS derivative	10.181	3.34781	2.1502e-06
2,5-di-tert-Butyl-1,4-benzoquinone	12.587	3.65386	6.4819e-08
Octadecanoic acid	14.464	3.85439	1.0199e-05
Dodecane, 4,6-dimethyl-	14.681	3.87588	2.7495e-06
1-Deoxypentitol, 4TMS derivative	52.124	5.70388	0.00067885
3,5-di-tert-Butyl-4-hydroxyacetophenone	61.972	5.95354	0.00052553
Glutamic acid	94.611	6.56394	0.0031345

## Sheet: Table S10
Table S10. Metabolomic data of DEMs between non-severe COVID-19 and healthy in Seattle, USA (FC > 1.5, p value < 0.05).
Name	FC(Non-severe/Healthy)	Log2FC	Pvalue
4-ethylphenylsulfate	0.377384	-1.40589	0.0402781
cinnamoylglycine	0.400462	-1.32026	1.74647e-06
1-palmitoylglycerol (16:0)	0.402524	-1.31285	2.05346e-07
thymol sulfate	0.411779	-1.28006	0.00734644
methyl-4-hydroxybenzoate sulfate	0.453928	-1.13946	0.0340144
branched-chain, straight-chain, or cyclopropyl 12:1 fatty acid*	0.465077	-1.10446	8.65064e-16
3-hydroxylaurate	0.483952	-1.04706	2.21437e-17
S-methylcysteine sulfoxide	0.492601	-1.02151	1.66747e-06
perfluorooctanoate (PFOA)	0.496189	-1.01104	7.383e-13
decanoylcarnitine (C10)	0.503287	-0.990547	2.81928e-10
bilirubin degradation product, C17H20N2O5 (1)**	0.515492	-0.955979	7.19958e-08
tryptophan betaine	0.517637	-0.949987	4.37915e-05
3-carboxy-4-methyl-5-propyl-2-furanpropanoate (CMPF)	0.521544	-0.939138	0.0019799
1,7-dimethylurate	0.531908	-0.910752	2.19009e-07
3-carboxy-4-methyl-5-pentyl-2-furanpropionate (3-CMPFP)**	0.533841	-0.905517	1.80961e-16
4-vinylphenol sulfate	0.540124	-0.888636	9.68682e-05
theophylline	0.542172	-0.883177	7.46823e-07
eicosapentaenoate (EPA; 20:5n3)	0.54418	-0.877845	4.09406e-09
bilirubin degradation product, C16H18N2O5 (2)**	0.548721	-0.865857	3.05431e-12
dodecadienoate (12:2)*	0.549644	-0.863431	2.03177e-18
octanoylcarnitine (C8)	0.556514	-0.84551	4.3019e-08
carotene diol (1)	0.558168	-0.841228	2.62728e-12
bilirubin (E,E)*	0.558527	-0.840301	1.84765e-16
(2 or 3)-decenoate (10:1n7 or n8)	0.558769	-0.839677	4.63619e-11
2-aminophenol sulfate	0.560651	-0.834826	0.0290939
laurylcarnitine (C12)	0.566499	-0.819855	1.78129e-10
bilirubin degradation product, C17H20N2O5 (2)**	0.567346	-0.8177	1.2534e-06
1-(1-enyl-oleoyl)-GPE (P-18:1)*	0.572347	-0.805038	1.85001e-10
3-hydroxyoctanoylcarnitine (1)	0.575329	-0.797542	4.42504e-08
1-myristoyl-GPC (14:0)	0.577734	-0.791523	2.75128e-07
carotene diol (2)	0.581391	-0.782419	1.56177e-10
tetrahydrocortisone glucuronide (5)	0.581492	-0.782169	8.13545e-08
tetradecadienoate (14:2)*	0.584016	-0.775919	5.87835e-09
3-hydroxymyristate	0.584105	-0.775701	6.23016e-15
bilirubin degradation product, C17H18N2O4 (3)**	0.584886	-0.773773	6.06342e-14
1,2-dilinoleoyl-GPC (18:2/18:2)	0.588085	-0.765903	4.23402e-12
10-undecenoate (11:1n1)	0.588471	-0.764958	1.30529e-15
nonanoylcarnitine (C9)	0.589906	-0.761442	4.11156e-07
4-allylcatechol sulfate	0.591068	-0.758604	0.0208682
4-allylphenol sulfate	0.59685	-0.744561	0.0470235
bilirubin degradation product, C16H18N2O5 (1)**	0.601838	-0.732553	2.06316e-08
eicosanedioate (C20-DC)	0.602987	-0.7298	8.65516e-11
2-ketocaprylate	0.603438	-0.728721	0.00276643
1-linoleoyl-2-linolenoyl-GPC (18:2/18:3)*	0.603518	-0.72853	4.80888e-06
1-(1-enyl-stearoyl)-2-linoleoyl-GPC (P-18:0/18:2)*	0.603937	-0.727529	1.65009e-11
2-aminooctanoate	0.606922	-0.720417	2.58797e-08
sarcosine	0.6104	-0.712172	1.37477e-18
etiocholanolone glucuronide	0.611207	-0.710267	3.8785e-06
indolepropionate	0.613014	-0.706008	0.00141036
glycine conjugate of C10H14O2 (1)*	0.614253	-0.703094	9.00731e-08
docosadioate (C22-DC)	0.615757	-0.699567	1.3679e-07
3-hydroxydecanoate	0.616162	-0.698618	4.49795e-08
1-(1-enyl-palmitoyl)-GPC (P-16:0)*	0.616896	-0.696902	3.99068e-11
1-myristoyl-2-docosahexaenoyl-GPC (14:0/22:6)*	0.617632	-0.69518	0.000165315
sphingomyelin (d18:1/25:0, d19:0/24:1, d20:1/23:0, d19:1/24:0)*	0.618424	-0.693333	2.1013e-14
1-myristoyl-2-arachidonoyl-GPC (14:0/20:4)*	0.618594	-0.692934	3.04861e-06
epiandrosterone sulfate	0.618626	-0.69286	2.79004e-05
carotene diol (3)	0.619342	-0.691191	2.19618e-09
bilirubin degradation product, C17H18N2O4 (2)**	0.61953	-0.690755	4.34503e-12
piperine	0.621098	-0.687107	0.0195784
1-(1-enyl-palmitoyl)-2-linoleoyl-GPE (P-16:0/18:2)*	0.625853	-0.676104	7.73153e-11
bilirubin degradation product, C17H18N2O4 (1)**	0.634039	-0.657358	1.51066e-11
1-(1-enyl-stearoyl)-2-linoleoyl-GPE (P-18:0/18:2)*	0.635323	-0.654437	2.18625e-10
androsterone glucuronide	0.635903	-0.653122	5.25624e-05
cis-4-decenoylcarnitine (C10:1)	0.63732	-0.64991	8.43489e-07
N-acetyl-2-aminooctanoate*	0.638237	-0.647837	2.84075e-05
1-(1-enyl-palmitoyl)-2-docosahexaenoyl-GPC (P-16:0/22:6)*	0.638399	-0.64747	1.59631e-11
hexadecadienoate (16:2n6)	0.639475	-0.64504	3.54054e-08
3-methylxanthine	0.640636	-0.642423	0.00203132
1-eicosapentaenoyl-GPC (20:5)*	0.641011	-0.641578	1.16257e-05
iminodiacetate (IDA)	0.642285	-0.638714	1.5388e-24
1-stearoyl-GPC (18:0)	0.64298	-0.637155	3.75336e-13
stearidonate (18:4n3)	0.644072	-0.634706	1.03745e-05
1-(1-enyl-palmitoyl)-2-linoleoyl-GPC (P-16:0/18:2)*	0.644665	-0.633378	1.01052e-13
sphingomyelin (d18:1/21:0, d17:1/22:0, d16:1/23:0)*	0.647435	-0.627192	2.62622e-14
5-methyluridine (ribothymidine)	0.64812	-0.625667	2.34765e-25
paraxanthine	0.649512	-0.622572	0.00239414
retinol (Vitamin A)	0.653565	-0.613597	4.30636e-12
docosapentaenoate (n3 DPA; 22:5n3)	0.666452	-0.585427	9.55419e-05
hydroxy-CMPF*	0.666556	-0.585202	0.0223056
N-acetylglutamate	1.50257	0.587428	7.41551e-09
guaiacol sulfate	1.50358	0.588404	0.0254408
N-acetyl-isoputreanine	1.51049	0.595015	0.00100318
alpha-ketobutyrate	1.51708	0.601296	1.38303e-05
4-hydroxyhippurate	1.51771	0.601894	0.00857186
1-carboxyethylleucine	1.52859	0.612206	4.64525e-06
1-stearoyl-2-linoleoyl-GPE (18:0/18:2)*	1.53509	0.61832	8.83075e-08
1-methyl-4-imidazoleacetate	1.53534	0.618555	0.00649062
choline phosphate	1.53884	0.621839	7.72813e-09
N-acetylserine	1.55012	0.632377	4.08409e-05
kynurenine	1.55223	0.634342	3.14278e-08
N1-methylinosine	1.55905	0.640671	0.00486973
N-palmitoyl-sphinganine (d18:0/16:0)	1.56017	0.6417	3.56247e-10
N-acetylphenylalanine	1.56231	0.643685	0.00327208
nicotinamide	1.56923	0.650058	7.16987e-07
glycolithocholate sulfate*	1.57511	0.655453	0.00143494
1-palmitoyl-2-docosahexaenoyl-GPE (16:0/22:6)*	1.58182	0.661584	2.73797e-07
phenyllactate (PLA)	1.58238	0.662094	5.27649e-05
lithocholate sulfate (1)	1.58958	0.66865	0.0148028
N4-acetylcytidine	1.59072	0.669684	0.00195337
5-methylthioadenosine (MTA)	1.60128	0.679225	5.77289e-11
N6-carbamoylthreonyladenosine	1.60714	0.684493	0.0079408
ceramide (d18:1/17:0, d17:1/18:0)*	1.60959	0.686695	1.03025e-10
acisoga	1.61036	0.687382	0.0116869
oleoyl ethanolamide	1.61642	0.692802	8.39439e-08
glutarate (C5-DC)	1.61772	0.69396	0.00404581
sebacate (C10-DC)	1.64657	0.719465	2.67912e-05
sphingosine 1-phosphate	1.65517	0.726983	3.54612e-15
1-stearoyl-2-arachidonoyl-GPE (18:0/20:4)	1.65804	0.729483	4.78623e-16
taurocholenate sulfate*	1.65909	0.730392	0.00450617
5-hydroxylysine	1.6855	0.753176	7.46376e-06
C-glycosyltryptophan	1.68772	0.755073	0.00889685
fructose	1.68952	0.756616	5.18257e-08
linoleoyl ethanolamide	1.69771	0.763593	4.47644e-07
picolinate	1.70099	0.76637	1.84185e-07
aspartate	1.70472	0.769533	9.58382e-12
hydroquinone sulfate	1.7049	0.769684	0.0190887
(R)-3-hydroxybutyrylcarnitine	1.71949	0.78198	0.0147553
spermidine	1.72731	0.78853	1.1034e-07
octadecenedioylcarnitine (C18:1-DC)*	1.72912	0.790034	9.75423e-05
hexadecanedioate (C16-DC)	1.73261	0.792945	2.41359e-06
sphinganine-1-phosphate	1.74421	0.802575	1.56505e-11
palmitoyl-oleoyl-glycerol (16:0/18:1) [2]*	1.74686	0.804765	4.69583e-05
3-hydroxy-3-methylglutarate	1.74777	0.805514	5.81673e-06
3-hydroxysebacate	1.77074	0.824348	0.00666869
N-stearoyl-sphingosine (d18:1/18:0)*	1.7806	0.832366	3.69783e-12
pyridoxal	1.78524	0.836118	0.0396719
2-hydroxyglutarate	1.8144	0.859492	2.49886e-14
glucuronate	1.81525	0.860167	0.000616415
glycochenodeoxycholate glucuronide (1)	1.82837	0.870557	0.0224781
1-stearoyl-2-oleoyl-GPE (18:0/18:1)	1.83253	0.873833	3.36853e-10
maleate	1.8438	0.88268	0.0142898
palmitoyl-docosahexaenoyl-glycerol (16:0/22:6) [1]*	1.84529	0.883851	5.45325e-05
N-acetylmethionine	1.8486	0.886431	2.66845e-09
1-palmitoyl-2-arachidonoyl-GPE (16:0/20:4)*	1.85443	0.890975	1.7085e-15
1-palmitoyl-2-linoleoyl-GPE (16:0/18:2)	1.86408	0.898466	7.85521e-11
1-carboxyethylphenylalanine	1.93115	0.949464	2.4951e-09
vanillactate	1.93739	0.954117	0.0095829
3-methyl catechol sulfate (1)	1.97672	0.983111	0.0202816
glutamine conjugate of C6H10O2 (2)*	1.99641	0.997406	0.00318688
N-stearoyl-sphinganine (d18:0/18:0)*	2.07822	1.05534	8.44878e-10
cysteine-glutathione disulfide	2.08315	1.05877	3.41902e-13
1-palmitoyl-2-oleoyl-GPE (16:0/18:1)	2.09549	1.06729	5.88109e-15
5-hydroxyhexanoate	2.09796	1.06899	0.000260734
glycohyocholate	2.11512	1.08074	0.0100443
palmitoyl-arachidonoyl-glycerol (16:0/20:4) [2]*	2.13049	1.09118	9.97795e-05
phosphoethanolamine	2.14746	1.10263	3.1514e-14
(N(1) + N(8))-acetylspermidine	2.15439	1.10728	1.50728e-07
N-methylproline	2.21801	1.14926	0.000910891
threonate	2.21957	1.15028	1.39532e-16
glycoursodeoxycholate	2.2241	1.15322	0.000333046
stachydrine	2.26268	1.17803	0.000135973
3-ureidopropionate	2.27007	1.18274	7.82158e-11
glycodeoxycholate	2.30088	1.20219	0.000312989
serotonin	2.33083	1.22084	3.08209e-05
hexanoylglutamine	2.3483	1.23162	0.000156757
sphingosine	2.49125	1.31687	1.35881e-12
3-hydroxypyridine sulfate	2.50106	1.32254	0.0102738
glycodeoxycholate 3-sulfate	2.51479	1.33044	0.000295353
mannitol/sorbitol	2.52615	1.33694	0.0121096
4-hydroxyphenylpyruvate	2.54782	1.34926	2.5254e-13
N-acetylneuraminate	2.66146	1.41222	2.80659e-13
quinolinate	2.72081	1.44404	3.61769e-05
beta-citrylglutamate	2.77748	1.47378	9.57535e-15
6-oxopiperidine-2-carboxylate	2.80632	1.48868	9.65225e-09
3-phosphoglycerate	2.88282	1.52748	1.10049e-13
pyridoxate	3.01534	1.59232	0.012896
taurodeoxycholate	3.11298	1.6383	0.00247041
cysteine s-sulfate	3.1273	1.64492	1.58183e-16
adipoylcarnitine (C6-DC)	3.12806	1.64527	0.000519271
1-stearoyl-2-oleoyl-GPS (18:0/18:1)	3.21324	1.68403	1.86514e-16
glycochenodeoxycholate 3-sulfate	3.58627	1.84248	0.000277883
glycochenodeoxycholate	3.63038	1.86012	4.88202e-06
cystine	3.98198	1.99348	8.51524e-05
inosine	4.03633	2.01304	3.1635e-24
hydantoin-5-propionate	4.13362	2.0474	0.000108876
taurochenodeoxycholate	4.99744	2.32119	3.64407e-05
imidazole propionate	5.02203	2.32827	0.00192993
glycocholate	5.34359	2.41781	0.000503122
taurocholate	8.4035	3.07099	0.0167124

[truncated: 4 more sheets: Table S11, Table S12, Table S13, Table S14]
